# Supplementary material for: Changes over lactation in breast milk serum proteins involved in the maturation of immune and digestive system of the infant
Source: Data Brief. 2016 Feb 27;7:362–5. doi: 10.1016/j.dib.2016.02.046 (PMC4781965; doi:10.1016/j.dib.2016.02.046)
Supplement: Supplementary file 1 — Supplementary material [file mmc1.zip]

Archive with 9 entries (9 files):
- coi_disclosure HV.pdf
- coi_disclosure HvG.pdf
- coi_disclosure JH.pdf
- coi_disclosure JV.pdf
- coi_disclosure KH.pdf
- coi_disclosure LZ.pdf
- coi_disclosure MdW.pdf
- coi_disclosure SB.pdf
- coi_disclosure TvH.pdf
