# Supplementary material for: Changes over lactation in breast milk serum proteins involved in the maturation of immune and digestive system of the infant
Source: Data Brief. 2016 Feb 27;7:362–5. doi: 10.1016/j.dib.2016.02.046 (PMC4781965; doi:10.1016/j.dib.2016.02.046)
Supplement: Supplementary file 2 — Supplementary material [file mmc2.xlsx]

## Sheet: Raw MQ output
Protein IDs	Majority protein IDs	Peptide counts (all)	Peptide counts (razor+unique)	Peptide counts (unique)	Protein names	Gene names	Fasta headers	Proteins	Peptides	Razor + unique peptides	Unique peptides	Peptides LZ181_Mother2_week1	Peptides LZ182_Mother2_week2	Peptides LZ183_Mother2_week3	Peptides LZ184_Mother2_week4	Peptides LZ185_Mother2_week8	Peptides LZ186_Mother2_week16	Peptides LZ187_Mother2_week24	Peptides LZ188_Mother3_week1	Peptides LZ189_Mother3_week2	Peptides LZ190_Mother3_week3	Peptides LZ191_Mother3_week4	Peptides LZ192_Mother3_week8	Peptides LZ193_Mother3_week16	Peptides LZ194_Mother3_week24	Peptides LZ195_Mother16_week1	Peptides LZ196_Mother16_week2	Peptides LZ197_Mother16_week3	Peptides LZ198_Mother16_week4	Peptides LZ199_Mother16_week8	Peptides LZ200_Mother16_week16	Peptides LZ201_Mother16_week24	Peptides LZ202_Mother26_week1	Peptides LZ203_Mother26_week2	Peptides LZ204_Mother26_week3	Peptides LZ205_Mother26_week4	Peptides LZ206_Mother26_week8	Peptides LZ207_Mother26_week16	Peptides LZ208_Mother26_week24	Razor + unique peptides LZ181_Mother2_week1	Razor + unique peptides LZ182_Mother2_week2	Razor + unique peptides LZ183_Mother2_week3	Razor + unique peptides LZ184_Mother2_week4	Razor + unique peptides LZ185_Mother2_week8	Razor + unique peptides LZ186_Mother2_week16	Razor + unique peptides LZ187_Mother2_week24	Razor + unique peptides LZ188_Mother3_week1	Razor + unique peptides LZ189_Mother3_week2	Razor + unique peptides LZ190_Mother3_week3
P02788;E7ER44;E7EQB2;C9JCF5;C9J0S5	P02788;E7ER44;E7EQB2	88;86;86;17;15	88;86;86;17;15	88;86;86;17;15	Lactotransferrin;Kaliocin-1;Lactoferroxin-A;Lactoferroxin-B;Lactoferroxin-C	LTF	>sp|P02788|TRFL_HUMAN Lactotransferrin OS=Homo sapiens GN=LTF PE=1 SV=6;>tr|E7ER44|E7ER44_HUMAN Kaliocin-1 OS=Homo sapiens GN=LTF PE=2 SV=1;>tr|E7EQB2|E7EQB2_HUMAN Kaliocin-1 (Fragment) OS=Homo sapiens GN=LTF PE=2 SV=1	5	88	88	88	62	68	56	69	60	68	64	77	75	75	70	73	65	62	61	61	71	67	64	62	64	69	74	69	66	64	68	68	62	68	56	69	60	68	64	77	75	75
P02768;B7WNR0;D6RHD5;H0YA55;C9JKR2;H7C013	P02768;B7WNR0;D6RHD5;H0YA55;C9JKR2	62;51;48;48;42;15	62;51;48;48;42;15	53;42;39;39;34;14	Serum albumin	ALB	>sp|P02768|ALBU_HUMAN Serum albumin OS=Homo sapiens GN=ALB PE=1 SV=2;>tr|B7WNR0|B7WNR0_HUMAN Serum albumin OS=Homo sapiens GN=ALB PE=2 SV=1;>tr|D6RHD5|D6RHD5_HUMAN Serum albumin OS=Homo sapiens GN=ALB PE=2 SV=1;>tr|H0YA55|H0YA55_HUMAN Serum albumin (Fragme	6	62	62	53	37	50	40	47	45	51	50	56	51	54	49	52	52	44	45	45	51	48	47	49	47	46	52	49	46	45	47	50	37	50	40	47	45	51	50	56	51	54
P01024;M0QYC8;M0QXZ3;M0R0Q9;O95568;M0R1Q1	P01024	55;5;5;2;1;1	55;5;5;2;1;1	55;5;5;2;1;1	Complement C3;Complement C3 beta chain;Complement C3 alpha chain;C3a anaphylatoxin;Complement C3b alpha chain;Complement C3c alpha chain fragment 1;Complement C3dg fragment;Complement C3g fragment;Complement C3d fragment;Complement C3f fragment;Complement C3c alpha chain fragment 2	C3	>sp|P01024|CO3_HUMAN Complement C3 OS=Homo sapiens GN=C3 PE=1 SV=2	6	55	55	55	16	28	18	23	19	28	19	37	33	28	26	25	22	12	28	31	34	31	27	20	35	36	43	38	33	28	33	32	16	28	18	23	19	28	19	37	33	28
P49327	P49327	45	45	45	Fatty acid synthase;[Acyl-carrier-protein] S-acetyltransferase;[Acyl-carrier-protein] S-malonyltransferase;3-oxoacyl-[acyl-carrier-protein] synthase;3-oxoacyl-[acyl-carrier-protein] reductase;3-hydroxypalmitoyl-[acyl-carrier-protein] dehydratase;Enoyl-[acyl-carrier-protein] reductase;Oleoyl-[acyl-carrier-protein] hydrolase	FASN	>sp|P49327|FAS_HUMAN Fatty acid synthase OS=Homo sapiens GN=FASN PE=1 SV=3	1	45	45	45	10	25	10	10	10	22	19	14	7	17	15	8	10	5	5	21	9	18	7	11	8	16	26	26	20	25	25	30	10	25	10	10	10	22	19	14	7	17
P01833	P01833	38	38	38	Polymeric immunoglobulin receptor;Secretory component	PIGR	>sp|P01833|PIGR_HUMAN Polymeric immunoglobulin receptor OS=Homo sapiens GN=PIGR PE=1 SV=4	1	38	38	38	23	31	20	30	29	28	28	32	31	30	30	31	28	25	31	30	31	31	31	34	31	31	32	32	32	31	31	33	23	31	20	30	29	28	28	32	31	30
P22897	P22897	38	38	38	Macrophage mannose receptor 1	MRC1	>sp|P22897|MRC1_HUMAN Macrophage mannose receptor 1 OS=Homo sapiens GN=MRC1 PE=1 SV=1	1	38	38	38	12	17	8	19	22	21	14	25	24	25	21	17	17	13	24	24	32	30	22	21	22	23	22	24	26	20	20	20	12	17	8	19	22	21	14	25	24	25
P47989;Q06278	P47989	36;1	36;1	36;1	Xanthine dehydrogenase/oxidase;Xanthine dehydrogenase;Xanthine oxidase	XDH	>sp|P47989|XDH_HUMAN Xanthine dehydrogenase/oxidase OS=Homo sapiens GN=XDH PE=1 SV=4	2	36	36	36	13	28	19	25	25	26	26	27	24	25	28	26	26	27	27	29	30	28	29	30	28	29	29	29	27	29	28	30	13	28	19	25	25	26	26	27	24	25
P0C0L5;F5GXS0;F5H2J9	P0C0L5;F5GXS0	36;35;6	36;35;6	1;1;0	Complement C4-B;Complement C4 beta chain;Complement C4-B alpha chain;C4a anaphylatoxin;C4b-B;C4d-B;Complement C4 gamma chain	C4B	>sp|P0C0L5|CO4B_HUMAN Complement C4-B OS=Homo sapiens GN=C4B PE=1 SV=2;>tr|F5GXS0|F5GXS0_HUMAN Complement C4-B OS=Homo sapiens GN=C4B_2 PE=2 SV=1	3	36	36	1	16	20	15	14	10	19	14	21	15	17	13	18	8	8	15	16	17	17	15	9	18	22	26	22	22	16	18	22	16	20	15	14	10	19	14	21	15	17
P0C0L4	P0C0L4	36	1	1	Complement C4-A;Complement C4 beta chain;Complement C4-A alpha chain;C4a anaphylatoxin;C4b-A;C4d-A;Complement C4 gamma chain	C4A	>sp|P0C0L4|CO4A_HUMAN Complement C4-A OS=Homo sapiens GN=C4A PE=1 SV=2	1	36	1	1	16	21	15	14	11	19	14	22	16	18	13	18	8	8	16	16	17	18	15	9	19	23	27	23	23	17	18	22	0	1	0	0	1	0	0	1	1	1
P24821;E9PC84;J3QSU6;F5H7V9;H0YGZ3;F5H5D6	P24821;E9PC84;J3QSU6;F5H7V9	35;35;33;29;6;1	35;35;33;29;6;1	35;35;33;29;6;1	Tenascin	TNC	>sp|P24821|TENA_HUMAN Tenascin OS=Homo sapiens GN=TNC PE=1 SV=3;>tr|E9PC84|E9PC84_HUMAN Tenascin OS=Homo sapiens GN=TNC PE=2 SV=1;>tr|J3QSU6|J3QSU6_HUMAN Tenascin OS=Homo sapiens GN=TNC PE=2 SV=1;>tr|F5H7V9|F5H7V9_HUMAN Tenascin OS=Homo sapiens GN=TNC PE=2	6	35	35	35	28	27	12	17	15	12	11	29	24	22	19	15	10	9	23	16	19	16	17	13	14	26	27	24	22	17	13	9	28	27	12	17	15	12	11	29	24	22
P19835	P19835	27	27	27	Bile salt-activated lipase	CEL	>sp|P19835|CEL_HUMAN Bile salt-activated lipase OS=Homo sapiens GN=CEL PE=1 SV=3	1	27	27	27	13	14	12	14	13	13	13	17	16	16	16	16	12	8	16	17	20	20	17	18	14	18	23	17	20	17	15	17	13	14	12	14	13	13	13	17	16	16
P02787;J3KN47;H7C5E8;C9JVG0;F8WCI6;F8WEK9;C9JB55	P02787;J3KN47	26;21;7;4;3;3;3	26;21;7;4;3;3;3	26;21;7;4;3;3;3	Serotransferrin	TF	>sp|P02787|TRFE_HUMAN Serotransferrin OS=Homo sapiens GN=TF PE=1 SV=3;>tr|J3KN47|J3KN47_HUMAN Serotransferrin OS=Homo sapiens GN=TF PE=2 SV=1	7	26	26	26	6	16	11	9	6	9	5	17	13	12	11	8	6	4	13	9	15	15	11	10	8	15	18	14	13	9	10	11	6	16	11	9	6	9	5	17	13	12
P10909;H0YLK8;E7ERK6;E7ETB4;H0YC35;E5RJZ5;E5RH61;E5RGB0;E5RG36;H0YAS8	P10909;H0YLK8;E7ERK6;E7ETB4	22;12;12;11;10;9;9;9;8;7	22;12;12;11;10;9;9;9;8;7	22;12;12;11;10;9;9;9;8;7	Clusterin;Clusterin beta chain;Clusterin alpha chain	CLU	>sp|P10909|CLUS_HUMAN Clusterin OS=Homo sapiens GN=CLU PE=1 SV=1;>tr|H0YLK8|H0YLK8_HUMAN Clusterin beta chain (Fragment) OS=Homo sapiens GN=CLU PE=2 SV=1;>tr|E7ERK6|E7ERK6_HUMAN Clusterin beta chain (Fragment) OS=Homo sapiens GN=CLU PE=2 SV=1;>tr|E7ETB4|E7	10	22	22	22	12	16	14	17	11	16	13	19	17	19	16	17	14	11	15	14	16	14	15	12	16	17	18	17	17	15	16	19	12	16	14	17	11	16	13	19	17	19
CON__sp|P04264|K2C1_HUMAN;P04264;Q7Z794	CON__sp|P04264|K2C1_HUMAN;P04264	21;21;1	21;21;1	19;19;0	Keratin, type II cytoskeletal 1	KRT1	>sp|P04264|K2C1_HUMAN Keratin, type II cytoskeletal 1 OS=Homo sapiens GN=KRT1 PE=1 SV=6;>sp|P04264|K2C1_HUMAN Keratin, type II cytoskeletal 1 OS=Homo sapiens GN=KRT1 PE=1 SV=6	3	21	21	19	7	13	8	12	9	11	15	15	16	13	13	14	12	14	15	16	14	16	15	17	16	11	13	13	11	15	14	18	7	13	8	12	9	11	15	15	16	13
P01876	P01876	21	21	8	Ig alpha-1 chain C region	IGHA1	>sp|P01876|IGHA1_HUMAN Ig alpha-1 chain C region OS=Homo sapiens GN=IGHA1 PE=1 SV=2	1	21	21	8	13	16	13	16	15	17	16	18	17	19	18	19	18	14	15	16	18	16	13	13	17	16	17	15	16	16	17	16	13	16	13	16	15	17	16	18	17	19
CON__sp|P35908|K22E_HUMAN;P35908;Q01546;Q5XKE5;CON__sp|P19013|K2C4_HUMAN;P19013;F5H8K9;H0YID6	CON__sp|P35908|K22E_HUMAN;P35908	20;20;2;2;1;1;1;1	18;18;2;2;1;1;1;1	15;15;0;0;0;0;0;0	Keratin, type II cytoskeletal 2 epidermal	KRT2	>sp|P35908|K22E_HUMAN Keratin, type II cytoskeletal 2 epidermal OS=Homo sapiens GN=KRT2 PE=1 SV=2;>sp|P35908|K22E_HUMAN Keratin, type II cytoskeletal 2 epidermal OS=Homo sapiens GN=KRT2 PE=1 SV=2	8	20	18	15	2	10	6	8	2	15	10	11	12	7	10	12	8	11	13	11	12	16	12	13	13	11	11	12	12	13	13	14	1	9	5	7	1	14	9	10	11	6
CON__sp|P78386|KRT85_HUMAN;P78386;F5GYI5	CON__sp|P78386|KRT85_HUMAN;P78386;F5GYI5	17;17;12	17;17;12	8;8;4	Keratin, type II cuticular Hb5	KRT85	>sp|P78386|KRT85_HUMAN Keratin, type II cuticular Hb5 OS=Homo sapiens GN=KRT85 PE=1 SV=1;>sp|P78386|KRT85_HUMAN Keratin, type II cuticular Hb5 OS=Homo sapiens GN=KRT85 PE=1 SV=1;>tr|F5GYI5|F5GYI5_HUMAN Keratin, type II cuticular Hb5 OS=Homo sapiens GN=KRT8	3	17	17	8	0	0	0	0	0	0	0	0	0	0	0	0	0	2	7	9	8	4	9	10	7	6	6	9	9	9	10	8	0	0	0	0	0	0	0	0	0	0
P01009;G3V2B9;P20848;G3V544;G3V387;G3V5R8	P01009	17;3;2;1;1;1	17;3;2;1;1;1	17;3;2;1;1;1	Alpha-1-antitrypsin;Short peptide from AAT	SERPINA1	>sp|P01009|A1AT_HUMAN Alpha-1-antitrypsin OS=Homo sapiens GN=SERPINA1 PE=1 SV=3	6	17	17	17	3	14	8	13	11	11	9	16	14	14	13	14	13	9	13	10	15	15	11	12	11	14	16	14	16	11	9	13	3	14	8	13	11	11	9	16	14	14
P06733;K7EM90;P13929;E5RGZ4;K7EKN2;K7EPM1;E5RG95;E5RI09	P06733	17;8;2;1;1;1;1;1	17;8;2;1;1;1;1;1	15;7;0;0;0;0;0;0	Alpha-enolase	ENO1	>sp|P06733|ENOA_HUMAN Alpha-enolase OS=Homo sapiens GN=ENO1 PE=1 SV=2	8	17	17	15	5	16	6	10	7	13	9	13	8	11	9	9	6	7	7	10	10	12	8	11	9	8	13	12	13	11	10	11	5	16	6	10	7	13	9	13	8	11
P01877	P01877	16	3	3	Ig alpha-2 chain C region	IGHA2	>sp|P01877|IGHA2_HUMAN Ig alpha-2 chain C region OS=Homo sapiens GN=IGHA2 PE=1 SV=3	1	16	3	3	8	12	9	11	10	13	11	14	13	15	13	14	14	10	12	12	16	13	11	10	13	12	14	12	12	12	13	13	2	2	2	2	2	2	2	3	2	3
CON__sp|O43790|KRT86_HUMAN;O43790;CON__sp|Q14533|KRT81_HUMAN;Q14533;U3KPR1	CON__sp|O43790|KRT86_HUMAN;O43790;CON__sp|Q14533|KRT81_HUMAN;Q14533	15;15;13;13;1	6;6;4;4;1	3;3;1;1;0	Keratin, type II cuticular Hb6;Keratin, type II cuticular Hb1	KRT86;KRT81	>sp|O43790|KRT86_HUMAN Keratin, type II cuticular Hb6 OS=Homo sapiens GN=KRT86 PE=1 SV=1;>sp|O43790|KRT86_HUMAN Keratin, type II cuticular Hb6 OS=Homo sapiens GN=KRT86 PE=1 SV=1;>sp|Q14533|KRT81_HUMAN Keratin, type II cuticular Hb1 OS=Homo sapiens GN=KRT81	5	15	6	3	0	0	0	0	0	0	0	0	0	0	0	0	0	3	5	7	5	4	6	8	5	7	2	6	8	6	6	4	0	0	0	0	0	0	0	0	0	0
G3V5I3;P01011;G3V3A0	G3V5I3;P01011	15;15;7	15;15;7	15;15;7	Alpha-1-antichymotrypsin;Alpha-1-antichymotrypsin His-Pro-less	SERPINA3	>tr|G3V5I3|G3V5I3_HUMAN Alpha-1-antichymotrypsin OS=Homo sapiens GN=SERPINA3 PE=2 SV=1;>sp|P01011|AACT_HUMAN Alpha-1-antichymotrypsin OS=Homo sapiens GN=SERPINA3 PE=1 SV=2	3	15	15	15	9	8	8	9	5	8	7	10	11	9	7	7	7	6	8	7	8	7	8	7	10	8	11	8	11	7	8	8	9	8	8	9	5	8	7	10	11	9
Q16851;E7EUC7;C9JNZ1;C9JQU9;C9JVG3;C9JWG0;C9JUW1;C9JTZ5;C9J6Q0	Q16851;E7EUC7	15;14;6;4;4;3;2;2;2	15;14;6;4;4;3;2;2;2	15;14;6;4;4;3;2;2;2	UTP--glucose-1-phosphate uridylyltransferase	UGP2	>sp|Q16851|UGPA_HUMAN UTP--glucose-1-phosphate uridylyltransferase OS=Homo sapiens GN=UGP2 PE=1 SV=5;>tr|E7EUC7|E7EUC7_HUMAN UTP--glucose-1-phosphate uridylyltransferase OS=Homo sapiens GN=UGP2 PE=2 SV=1	9	15	15	15	3	14	5	9	7	9	7	10	9	10	8	7	7	2	5	10	5	10	6	6	6	7	12	11	9	7	8	9	3	14	5	9	7	9	7	10	9	10
Q13410	Q13410	15	15	15	Butyrophilin subfamily 1 member A1	BTN1A1	>sp|Q13410|BT1A1_HUMAN Butyrophilin subfamily 1 member A1 OS=Homo sapiens GN=BTN1A1 PE=1 SV=3	1	15	15	15	4	8	5	8	6	6	7	8	6	7	7	7	7	5	7	10	10	9	7	10	8	6	10	8	7	10	10	7	4	8	5	8	6	6	7	8	6	7
P04114;A8MUN2	P04114	15;6	15;6	15;6	Apolipoprotein B-100;Apolipoprotein B-48	APOB	>sp|P04114|APOB_HUMAN Apolipoprotein B-100 OS=Homo sapiens GN=APOB PE=1 SV=2	2	15	15	15	2	0	0	0	0	0	0	0	1	1	2	0	0	0	1	2	1	2	1	0	0	11	2	0	0	0	0	0	2	0	0	0	0	0	0	0	1	1
CON__sp|P13645|K1C10_HUMAN;P13645;Q7Z3Y8;Q7Z3Y7;Q2M2I5;Q7Z3Z0;Q7Z3Y9;O76014;P05783;P08727;F8VZY9;C9JM50	CON__sp|P13645|K1C10_HUMAN;P13645	14;14;4;3;2;2;1;1;1;1;1;1	14;14;4;3;2;2;1;1;1;1;1;1	10;10;1;1;0;1;0;0;0;0;0;0	Keratin, type I cytoskeletal 10	KRT10	>sp|P13645|K1C10_HUMAN Keratin, type I cytoskeletal 10 OS=Homo sapiens GN=KRT10 PE=1 SV=6;>sp|P13645|K1C10_HUMAN Keratin, type I cytoskeletal 10 OS=Homo sapiens GN=KRT10 PE=1 SV=6	12	14	14	10	7	12	6	8	9	12	11	11	11	12	10	11	11	9	12	8	13	11	12	12	12	10	11	12	11	11	12	13	7	12	6	8	9	12	11	11	11	12
P00709;F8VWU1	P00709;F8VWU1	14;9	14;9	14;9	Alpha-lactalbumin	LALBA	>sp|P00709|LALBA_HUMAN Alpha-lactalbumin OS=Homo sapiens GN=LALBA PE=1 SV=1;>tr|F8VWU1|F8VWU1_HUMAN Alpha-lactalbumin OS=Homo sapiens GN=LALBA PE=2 SV=1	2	14	14	14	13	14	10	14	13	13	14	14	14	14	14	14	14	13	14	14	14	14	13	14	14	13	13	14	13	13	14	14	13	14	10	14	13	13	14	14	14	14
P00738;J3QR68;J3QLC9;P00739;H3BS21;J3KRH2;H0Y300;J3KTC3;H3BMJ7;J3QQI8;J3KSV1	P00738;J3QR68;J3QLC9	14;12;12;6;6;4;3;3;2;2;2	14;12;12;6;6;4;3;3;2;2;2	14;12;12;6;6;4;3;3;2;2;2	Haptoglobin;Haptoglobin alpha chain;Haptoglobin beta chain	HP	>sp|P00738|HPT_HUMAN Haptoglobin OS=Homo sapiens GN=HP PE=1 SV=1;>tr|J3QR68|J3QR68_HUMAN Haptoglobin (Fragment) OS=Homo sapiens GN=HP PE=3 SV=1;>tr|J3QLC9|J3QLC9_HUMAN Haptoglobin (Fragment) OS=Homo sapiens GN=HP PE=3 SV=1	11	14	14	14	6	10	6	9	7	10	7	9	9	9	10	9	9	6	11	10	10	9	10	9	10	12	13	11	10	10	10	10	6	10	6	9	7	10	7	9	9	9
D6RF35;P02774;D6RBJ7;D6RF20	D6RF35;P02774;D6RBJ7	14;14;11;2	14;14;11;2	14;14;11;2	Vitamin D-binding protein	GC	>tr|D6RF35|D6RF35_HUMAN Vitamin D-binding protein OS=Homo sapiens GN=GC PE=2 SV=1;>sp|P02774|VTDB_HUMAN Vitamin D-binding protein OS=Homo sapiens GN=GC PE=1 SV=1;>tr|D6RBJ7|D6RBJ7_HUMAN Vitamin D-binding protein OS=Homo sapiens GN=GC PE=2 SV=1	4	14	14	14	3	8	5	6	6	10	8	9	7	9	8	8	9	6	7	7	9	9	8	10	9	9	8	9	9	9	8	10	3	8	5	6	6	10	8	9	7	9
B1AVU8;C9JIZ6;P07602	B1AVU8;C9JIZ6;P07602	14;14;14	14;14;14	14;14;14	Proactivator polypeptide;Saposin-A;Saposin-B-Val;Saposin-B;Saposin-C;Saposin-D	PSAP	>tr|B1AVU8|B1AVU8_HUMAN Saposin-D OS=Homo sapiens GN=PSAP PE=4 SV=1;>tr|C9JIZ6|C9JIZ6_HUMAN Prosaposin OS=Homo sapiens GN=PSAP PE=2 SV=1;>sp|P07602|SAP_HUMAN Prosaposin OS=Homo sapiens GN=PSAP PE=1 SV=2	3	14	14	14	1	11	4	6	7	6	5	6	7	9	5	4	5	4	6	6	7	5	5	6	8	7	8	7	9	8	8	9	1	11	4	6	7	6	5	6	7	9
CON__sp|P35527|K1C9_HUMAN;P35527;K7EQQ3	CON__sp|P35527|K1C9_HUMAN;P35527;K7EQQ3	13;13;9	13;13;9	13;13;9	Keratin, type I cytoskeletal 9	KRT9	>sp|P35527|K1C9_HUMAN Keratin, type I cytoskeletal 9 OS=Homo sapiens GN=KRT9 PE=1 SV=3;>sp|P35527|K1C9_HUMAN Keratin, type I cytoskeletal 9 OS=Homo sapiens GN=KRT9 PE=1 SV=3;>tr|K7EQQ3|K7EQQ3_HUMAN Keratin, type I cytoskeletal 9 OS=Homo sapiens GN=KRT9 PE=	3	13	13	13	3	9	8	9	7	8	10	9	8	9	7	9	9	9	9	7	10	10	8	9	10	10	10	8	8	8	7	9	3	9	8	9	7	8	10	9	8	9
CON__sp|Q15323|K1H1_HUMAN;Q15323;O76013;O76015;Q6A162;G3V1C2	CON__sp|Q15323|K1H1_HUMAN;Q15323	13;13;3;2;2;2	12;12;2;1;2;2	2;2;0;0;0;0	Keratin, type I cuticular Ha1	KRT31	>sp|Q15323|K1H1_HUMAN Keratin, type I cuticular Ha1 OS=Homo sapiens GN=KRT31 PE=2 SV=3;>sp|Q15323|K1H1_HUMAN Keratin, type I cuticular Ha1 OS=Homo sapiens GN=KRT31 PE=2 SV=3	6	13	12	2	0	1	0	1	1	1	1	0	0	1	0	1	1	1	4	3	4	1	3	6	3	4	4	5	3	3	5	3	0	0	0	0	0	0	0	0	0	0
P60709;P63261;P62736;P68032;P68133;P63267;Q5T8M7;A6NL76;Q5T8M8;I3L4N8;I3L1U9;I3L3I0;J3KT65;E7EVS6;I3L3R2;K7EM38;G5E9R0;Q6S8J3;F6QUT6;F6UVQ4;C9JFL5;B8ZZJ2;F8WB63;C9JZR7;C9JUM1;C9JTX5;A5A3E0;P0CG38;P0CG39;Q9BYX7;F8WCH0	P60709;P63261;P62736;P68032;P68133;P63267;Q5T8M7;A6NL76;Q5T8M8	13;13;9;9;9;9;9;9;9;6;6;6;5;5;5;5;5;4;4;4;4;4;4;4;4;4;3;2;2;2;1	13;13;9;9;9;9;9;9;9;6;6;6;5;5;5;5;5;4;4;4;4;4;4;4;4;4;3;2;2;2;1	9;9;5;5;5;5;5;5;5;6;5;5;4;4;4;4;4;3;3;3;3;3;3;3;3;3;2;2;2;1;1	Actin, cytoplasmic 1;Actin, cytoplasmic 1, N-terminally processed;Actin, cytoplasmic 2;Actin, cytoplasmic 2, N-terminally processed;Actin, aortic smooth muscle;Actin, alpha cardiac muscle 1;Actin, alpha skeletal muscle;Actin, gamma-enteric smooth muscle	ACTB;ACTG1;ACTA2;ACTC1;ACTA1;ACTG2	>sp|P60709|ACTB_HUMAN Actin, cytoplasmic 1 OS=Homo sapiens GN=ACTB PE=1 SV=1;>sp|P63261|ACTG_HUMAN Actin, cytoplasmic 2 OS=Homo sapiens GN=ACTG1 PE=1 SV=1;>sp|P62736|ACTA_HUMAN Actin, aortic smooth muscle OS=Homo sapiens GN=ACTA2 PE=1 SV=1;>sp|P68032|ACTC_	31	13	13	9	7	9	8	8	9	10	11	12	9	8	8	9	8	9	11	10	11	9	7	8	11	12	11	11	11	11	9	9	7	9	8	8	9	10	11	12	9	8
O00391;A8MXT8;H0Y5Z8	O00391	13;2;1	13;2;1	13;2;1	Sulfhydryl oxidase 1	QSOX1	>sp|O00391|QSOX1_HUMAN Sulfhydryl oxidase 1 OS=Homo sapiens GN=QSOX1 PE=1 SV=3	3	13	13	13	3	8	6	5	7	5	8	9	8	8	8	8	7	6	9	7	7	7	8	5	7	9	10	10	9	9	10	11	3	8	6	5	7	5	8	9	8	8
CON__sp|P78385|KRT83_HUMAN;P78385;A6NCN2	CON__sp|P78385|KRT83_HUMAN;P78385;A6NCN2	12;12;10	1;1;1	1;1;1	Keratin, type II cuticular Hb3;Keratin-81-like protein	KRT83	>sp|P78385|KRT83_HUMAN Keratin, type II cuticular Hb3 OS=Homo sapiens GN=KRT83 PE=1 SV=2;>sp|P78385|KRT83_HUMAN Keratin, type II cuticular Hb3 OS=Homo sapiens GN=KRT83 PE=1 SV=2;>sp|A6NCN2|K121P_HUMAN Putative keratin-81-like protein KRT121P OS=Homo sapien	3	12	1	1	0	0	0	0	0	0	0	0	0	0	0	0	0	2	3	6	4	5	5	7	4	4	2	6	7	5	5	5	0	0	0	0	0	0	0	0	0	0
P47710;E9PDQ1;H0Y8K1	P47710;E9PDQ1	12;9;1	12;9;1	6;3;0	Alpha-S1-casein;Casoxin-D	CSN1S1	>sp|P47710|CASA1_HUMAN Alpha-S1-casein OS=Homo sapiens GN=CSN1S1 PE=1 SV=1;>tr|E9PDQ1|E9PDQ1_HUMAN Alpha-S1-casein OS=Homo sapiens GN=CSN1S1 PE=2 SV=1	3	12	12	6	11	10	10	12	12	11	11	11	9	10	12	10	10	8	10	9	11	11	10	10	9	12	10	10	10	12	9	9	11	10	10	12	12	11	11	11	9	10
F5H7N9;F5GZN3;H0YKS8	F5H7N9;F5GZN3;H0YKS8	12;9;8	12;9;8	1;1;1		MFGE8	>tr|F5H7N9|F5H7N9_HUMAN Lactadherin short form OS=Homo sapiens GN=MFGE8 PE=2 SV=1;>tr|F5GZN3|F5GZN3_HUMAN Lactadherin short form OS=Homo sapiens GN=MFGE8 PE=2 SV=1;>tr|H0YKS8|H0YKS8_HUMAN Lactadherin short form (Fragment) OS=Homo sapiens GN=MFGE8 PE=2 SV=1	3	12	12	1	9	2	2	7	2	4	1	6	3	4	4	1	3	1	4	4	5	4	3	3	1	7	6	6	4	5	4	5	9	2	2	7	2	4	1	6	3	4
Q08431	Q08431	12	1	1	Lactadherin;Lactadherin short form;Medin	MFGE8	>sp|Q08431|MFGM_HUMAN Lactadherin OS=Homo sapiens GN=MFGE8 PE=1 SV=2	1	12	1	1	8	2	2	6	2	4	1	6	3	4	5	1	3	1	4	4	5	5	3	3	1	8	6	6	4	6	4	5	0	0	0	0	0	0	0	0	0	0
P05814	P05814	11	11	11	Beta-casein	CSN2	>sp|P05814|CASB_HUMAN Beta-casein OS=Homo sapiens GN=CSN2 PE=1 SV=4	1	11	11	11	5	8	7	8	7	8	8	10	10	8	10	7	9	8	7	6	9	8	8	7	7	5	7	6	7	5	9	8	5	8	7	8	7	8	8	10	10	8
P05413;S4R371;S4R3A2;P02689	P05413;S4R371;S4R3A2	11;11;8;2	11;11;8;2	11;11;8;2	Fatty acid-binding protein, heart	FABP3	>sp|P05413|FABPH_HUMAN Fatty acid-binding protein, heart OS=Homo sapiens GN=FABP3 PE=1 SV=4;>tr|S4R371|S4R371_HUMAN Fatty acid-binding protein, heart (Fragment) OS=Homo sapiens GN=FABP3 PE=3 SV=1;>tr|S4R3A2|S4R3A2_HUMAN Fatty acid-binding protein, heart OS	4	11	11	11	4	10	9	10	10	10	9	10	10	11	9	10	10	9	8	7	11	11	8	9	10	9	9	10	10	10	9	10	4	10	9	10	10	10	9	10	10	11
P25311;C9JEV0;A8MT79	P25311;C9JEV0	11;8;2	11;8;2	11;8;2	Zinc-alpha-2-glycoprotein	AZGP1	>sp|P25311|ZA2G_HUMAN Zinc-alpha-2-glycoprotein OS=Homo sapiens GN=AZGP1 PE=1 SV=2;>tr|C9JEV0|C9JEV0_HUMAN Zinc-alpha-2-glycoprotein OS=Homo sapiens GN=AZGP1 PE=2 SV=1	3	11	11	11	5	4	2	5	7	5	6	6	7	8	6	6	5	5	7	5	8	7	8	6	6	7	7	6	6	7	6	8	5	4	2	5	7	5	6	6	7	8
Q08380;K7EP36;K7EKQ5;K7ESM3;K7EJD3;K7EJY8;K7ERZ6;K7EN99;K7ES75;K7EQT9	Q08380	11;5;4;4;2;2;2;1;1;1	11;5;4;4;2;2;2;1;1;1	11;5;4;4;2;2;2;1;1;1	Galectin-3-binding protein	LGALS3BP	>sp|Q08380|LG3BP_HUMAN Galectin-3-binding protein OS=Homo sapiens GN=LGALS3BP PE=1 SV=1	10	11	11	11	6	5	3	5	4	3	2	8	6	7	7	3	5	2	4	5	9	7	4	3	4	7	6	5	7	4	4	4	6	5	3	5	4	3	2	8	6	7
P01871;P04220	P01871	11;5	11;5	11;5	Ig mu chain C region	IGHM	>sp|P01871|IGHM_HUMAN Ig mu chain C region OS=Homo sapiens GN=IGHM PE=1 SV=3	2	11	11	11	10	5	3	5	4	5	4	6	5	3	5	4	4	2	5	6	5	5	6	4	5	8	7	3	5	5	5	3	10	5	3	5	4	5	4	6	5	3
P07996	P07996	11	11	11	Thrombospondin-1	THBS1	>sp|P07996|TSP1_HUMAN Thrombospondin-1 OS=Homo sapiens GN=THBS1 PE=1 SV=2	1	11	11	11	4	2	0	0	1	0	0	5	6	5	3	1	0	0	4	1	2	1	1	0	2	4	5	3	2	0	0	3	4	2	0	0	1	0	0	5	6	5
O76009	O76009	11	2	1	Keratin, type I cuticular Ha3-I	KRT33A	>sp|O76009|KT33A_HUMAN Keratin, type I cuticular Ha3-I OS=Homo sapiens GN=KRT33A PE=2 SV=2	1	11	2	1	0	0	0	0	0	0	0	0	0	0	0	0	0	0	3	3	4	1	3	4	2	3	3	4	2	1	4	2	0	0	0	0	0	0	0	0	0	0
P10451;D6R9C5	P10451;D6R9C5	10;5	10;5	10;5	Osteopontin	SPP1	>sp|P10451|OSTP_HUMAN Osteopontin OS=Homo sapiens GN=SPP1 PE=1 SV=1;>tr|D6R9C5|D6R9C5_HUMAN Osteopontin (Fragment) OS=Homo sapiens GN=SPP1 PE=2 SV=1	2	10	10	10	5	5	4	4	4	6	6	7	4	7	5	5	3	3	6	4	4	5	6	3	6	6	9	4	3	5	5	4	5	5	4	4	4	6	6	7	4	7
Q6WN34;H0YDT1;Q6WN33	Q6WN34;H0YDT1;Q6WN33	10;6;5	10;6;5	10;6;5	Chordin-like protein 2	CHRDL2	>sp|Q6WN34|CRDL2_HUMAN Chordin-like protein 2 OS=Homo sapiens GN=CHRDL2 PE=1 SV=1;>tr|H0YDT1|H0YDT1_HUMAN Chordin-like protein 2 (Fragment) OS=Homo sapiens GN=CHRDL2 PE=4 SV=1;>tr|Q6WN33|Q6WN33_HUMAN Chordin-like protein 2 (Fragment) OS=Homo sapiens GN=CHR	3	10	10	10	3	3	1	2	2	2	1	6	5	3	4	2	2	2	3	4	7	3	6	3	2	8	9	4	6	5	2	5	3	3	1	2	2	2	1	6	5	3
P02647;F8W696	P02647;F8W696	10;8	10;8	10;8	Apolipoprotein A-I;Truncated apolipoprotein A-I	APOA1	>sp|P02647|APOA1_HUMAN Apolipoprotein A-I OS=Homo sapiens GN=APOA1 PE=1 SV=1;>tr|F8W696|F8W696_HUMAN Truncated apolipoprotein A-I OS=Homo sapiens GN=APOA1 PE=2 SV=1	2	10	10	10	4	5	3	4	3	4	1	2	3	4	4	4	4	1	3	4	5	5	3	5	3	6	4	7	4	4	4	5	4	5	3	4	3	4	1	2	3	4
Q96KP4;J3QKT2;J3KSV5;J3QL02;J3QRA8;J3QRD0;J3QKQ0;J3QLU1;J3QR27;J3QQN6;J3KRD5;J3KSS4;J3QRH4;J3QRP4	Q96KP4	10;4;3;3;3;3;3;3;3;3;2;2;1;1	10;4;3;3;3;3;3;3;3;3;2;2;1;1	10;4;3;3;3;3;3;3;3;3;2;2;1;1	Cytosolic non-specific dipeptidase	CNDP2	>sp|Q96KP4|CNDP2_HUMAN Cytosolic non-specific dipeptidase OS=Homo sapiens GN=CNDP2 PE=1 SV=2	14	10	10	10	3	9	2	3	2	3	2	3	2	3	2	3	1	1	1	5	2	4	2	1	3	3	6	9	8	4	5	3	3	9	2	3	2	3	2	3	2	3
P07237;H7BZ94;F5H8J2;H0Y3Z3;I3L398;I3L0S0;I3L312;I3L3U6;I3NI03;I3L3P5;I3L4M2;I3L514	P07237;H7BZ94;F5H8J2;H0Y3Z3	10;9;9;7;3;3;2;2;2;1;1;1	10;9;9;7;3;3;2;2;2;1;1;1	10;9;9;7;3;3;2;2;2;1;1;1	Protein disulfide-isomerase	P4HB	>sp|P07237|PDIA1_HUMAN Protein disulfide-isomerase OS=Homo sapiens GN=P4HB PE=1 SV=3;>tr|H7BZ94|H7BZ94_HUMAN Protein disulfide-isomerase OS=Homo sapiens GN=P4HB PE=2 SV=2;>tr|F5H8J2|F5H8J2_HUMAN Uncharacterized protein OS=Homo sapiens GN=P4HB PE=3 SV=1;>tr	12	10	10	10	0	5	1	1	1	7	4	5	2	5	2	2	2	2	2	5	1	3	2	3	3	3	4	6	5	5	4	4	0	5	1	1	1	7	4	5	2	5
P08238;Q58FF7;Q58FF8;Q5T9W8;F8W026	P08238;Q58FF7;Q58FF8	10;5;5;2;1	10;5;5;2;1	5;2;1;0;0	Heat shock protein HSP 90-beta;Putative heat shock protein HSP 90-beta-3;Putative heat shock protein HSP 90-beta 2	HSP90AB1;HSP90AB3P;HSP90AB2P	>sp|P08238|HS90B_HUMAN Heat shock protein HSP 90-beta OS=Homo sapiens GN=HSP90AB1 PE=1 SV=4;>sp|Q58FF7|H90B3_HUMAN Putative heat shock protein HSP 90-beta-3 OS=Homo sapiens GN=HSP90AB3P PE=5 SV=1;>sp|Q58FF8|H90B2_HUMAN Putative heat shock protein HSP 90-be	5	10	10	5	0	6	3	3	1	3	2	6	2	5	3	1	0	0	2	4	2	2	1	2	4	5	6	6	6	6	4	5	0	6	3	3	1	3	2	6	2	5
CON__sp|P02769|ALBU_BOVIN	CON__sp|P02769|ALBU_BOVIN	9	3	3			>sp|P02769|ALBU_BOVIN Serum albumin precursor (Allergen Bos d 6)	1	9	3	3	4	5	4	5	6	6	6	6	6	7	6	5	6	4	5	4	5	6	6	6	4	4	5	5	4	6	5	4	1	0	0	0	1	0	1	0	1	1
P0CG05	P0CG05	9	9	1	Ig lambda-2 chain C regions	IGLC2	>sp|P0CG05|LAC2_HUMAN Ig lambda-2 chain C regions OS=Homo sapiens GN=IGLC2 PE=1 SV=1	1	9	9	1	7	6	7	7	7	8	8	8	7	7	7	7	8	8	8	8	8	9	8	8	7	8	8	8	7	8	8	8	7	6	7	7	7	8	8	8	7	7
P01834	P01834	9	9	9	Ig kappa chain C region	IGKC	>sp|P01834|IGKC_HUMAN Ig kappa chain C region OS=Homo sapiens GN=IGKC PE=1 SV=1	1	9	9	9	7	7	7	8	6	7	8	8	7	7	7	7	7	7	7	8	8	8	7	7	8	7	8	8	6	6	6	7	7	7	7	8	6	7	8	8	7	7
P08571;D6RFL4	P08571;D6RFL4	9;7	9;7	9;7	Monocyte differentiation antigen CD14;Monocyte differentiation antigen CD14, urinary form;Monocyte differentiation antigen CD14, membrane-bound form	CD14	>sp|P08571|CD14_HUMAN Monocyte differentiation antigen CD14 OS=Homo sapiens GN=CD14 PE=1 SV=2;>tr|D6RFL4|D6RFL4_HUMAN Monocyte differentiation antigen CD14, urinary form (Fragment) OS=Homo sapiens GN=CD14 PE=2 SV=1	2	9	9	9	4	7	4	7	6	8	5	7	7	7	7	7	7	6	7	7	6	6	8	7	8	7	7	7	8	6	6	7	4	7	4	7	6	8	5	7	7	7
P61626;F8VV32	P61626;F8VV32	9;5	9;5	9;5	Lysozyme C	LYZ	>sp|P61626|LYSC_HUMAN Lysozyme C OS=Homo sapiens GN=LYZ PE=1 SV=1;>tr|F8VV32|F8VV32_HUMAN Lysozyme C OS=Homo sapiens GN=LYZ PE=2 SV=1	2	9	9	9	2	2	4	3	3	4	4	3	5	3	4	7	6	4	6	5	5	5	5	5	6	5	4	6	5	6	6	8	2	2	4	3	3	4	4	3	5	3
P11142;E9PKE3;E9PN89;E9PLF4;E9PK54;E9PQK7;E9PQQ4;E9PNE6;E9PPY6;E9PN25;P54652;E9PI65;A8K7Q2;E9PS65	P11142;E9PKE3;E9PN89;E9PLF4;E9PK54;E9PQK7;E9PQQ4;E9PNE6;E9PPY6	9;9;6;6;6;6;6;5;5;4;3;3;2;1	9;9;6;6;6;6;6;5;5;4;3;3;2;1	8;8;6;5;5;5;5;4;4;3;2;2;2;1	Heat shock cognate 71 kDa protein	HSPA8	>sp|P11142|HSP7C_HUMAN Heat shock cognate 71 kDa protein OS=Homo sapiens GN=HSPA8 PE=1 SV=1;>tr|E9PKE3|E9PKE3_HUMAN Heat shock cognate 71 kDa protein OS=Homo sapiens GN=HSPA8 PE=2 SV=1;>tr|E9PN89|E9PN89_HUMAN Heat shock cognate 71 kDa protein (Fragment) OS	14	9	9	8	0	7	4	5	4	5	5	5	4	7	3	5	3	3	3	6	5	5	5	6	5	5	6	7	7	6	5	6	0	7	4	5	4	5	5	5	4	7
B4E1Z4;E7ETN3;P00751;H7C5H1;H7C526	B4E1Z4;E7ETN3;P00751;H7C5H1	9;9;9;6;1	9;9;9;6;1	9;9;9;6;1	Complement factor B;Complement factor B Ba fragment;Complement factor B Bb fragment	CFB	>tr|B4E1Z4|B4E1Z4_HUMAN Complement factor B OS=Homo sapiens GN=CFB PE=2 SV=1;>tr|E7ETN3|E7ETN3_HUMAN Uncharacterized protein OS=Homo sapiens PE=2 SV=1;>sp|P00751|CFAB_HUMAN Complement factor B OS=Homo sapiens GN=CFB PE=1 SV=2;>tr|H7C5H1|H7C5H1_HUMAN Comple	5	9	9	9	1	5	4	0	3	2	5	6	4	7	5	4	3	3	7	4	6	5	5	3	7	5	8	4	5	5	4	6	1	5	4	0	3	2	5	6	4	7
P07900;Q86U12;Q14568;G3V2J8;Q58FG0	P07900;Q86U12	9;5;4;3;1	5;3;1;2;1	5;3;1;2;1	Heat shock protein HSP 90-alpha	HSP90AA1	>sp|P07900|HS90A_HUMAN Heat shock protein HSP 90-alpha OS=Homo sapiens GN=HSP90AA1 PE=1 SV=5;>tr|Q86U12|Q86U12_HUMAN Full-length cDNA clone CS0CAP007YF18 of Thymus of Homo sapiens (human) OS=Homo sapiens GN=HSP90AA1 PE=2 SV=1	5	9	5	5	0	8	5	4	1	5	3	7	3	7	5	2	1	1	1	5	3	4	3	3	3	5	5	8	7	5	5	4	0	5	3	2	0	3	2	3	1	5
P36871	P36871	9	9	9	Phosphoglucomutase-1	PGM1	>sp|P36871|PGM1_HUMAN Phosphoglucomutase-1 OS=Homo sapiens GN=PGM1 PE=1 SV=3	1	9	9	9	0	6	0	0	0	2	2	4	0	4	1	1	1	2	2	3	2	3	2	1	1	3	9	7	6	5	4	6	0	6	0	0	0	2	2	4	0	4
P0CG06	P0CG06	9	1	1	Ig lambda-3 chain C regions	IGLC3	>sp|P0CG06|LAC3_HUMAN Ig lambda-3 chain C regions OS=Homo sapiens GN=IGLC3 PE=1 SV=1	1	9	1	1	6	5	6	6	6	7	7	8	6	6	6	6	8	7	7	7	7	8	7	7	6	7	7	7	6	7	7	7	0	0	0	0	0	0	0	1	0	0
P01591;D6RD17;D6RHJ6;C9JA05	P01591;D6RD17;D6RHJ6;C9JA05	8;7;6;4	8;7;6;4	8;7;6;4	Immunoglobulin J chain	IGJ	>sp|P01591|IGJ_HUMAN Immunoglobulin J chain OS=Homo sapiens GN=IGJ PE=1 SV=4;>tr|D6RD17|D6RD17_HUMAN Immunoglobulin J chain (Fragment) OS=Homo sapiens GN=IGJ PE=2 SV=1;>tr|D6RHJ6|D6RHJ6_HUMAN Immunoglobulin J chain (Fragment) OS=Homo sapiens GN=IGJ PE=2 SV	4	8	8	8	3	7	5	6	6	7	7	7	7	7	7	7	7	6	8	7	6	7	6	7	7	7	7	7	7	7	7	7	3	7	5	6	6	7	7	7	7	7
P01860	P01860	8	8	2	Ig gamma-3 chain C region	IGHG3	>sp|P01860|IGHG3_HUMAN Ig gamma-3 chain C region OS=Homo sapiens GN=IGHG3 PE=1 SV=2	1	8	8	2	4	6	4	5	4	6	5	7	6	5	6	6	5	5	6	7	6	6	5	4	7	6	7	6	6	6	5	7	4	6	4	5	4	6	5	7	6	5
P02750	P02750	8	8	8	Leucine-rich alpha-2-glycoprotein	LRG1	>sp|P02750|A2GL_HUMAN Leucine-rich alpha-2-glycoprotein OS=Homo sapiens GN=LRG1 PE=1 SV=2	1	8	8	8	6	6	3	6	3	4	5	6	5	5	3	3	4	1	4	5	5	4	5	6	5	7	6	6	7	4	5	6	6	6	3	6	3	4	5	6	5	5
B9A064;P0CG04	B9A064;P0CG04	8;7	3;2	3;2	Immunoglobulin lambda-like polypeptide 5;Ig lambda-1 chain C regions	IGLL5;IGLC1	>sp|B9A064|IGLL5_HUMAN Immunoglobulin lambda-like polypeptide 5 OS=Homo sapiens GN=IGLL5 PE=2 SV=2;>sp|P0CG04|LAC1_HUMAN Ig lambda-1 chain C regions OS=Homo sapiens GN=IGLC1 PE=1 SV=1	2	8	3	3	5	5	6	5	5	7	6	7	6	6	5	5	6	6	7	7	7	8	7	7	6	6	7	6	6	6	7	6	2	2	3	2	2	3	2	3	3	3
J3KPS3;P04075;H3BQN4;H3BPS8;H3BUH7;H3BR68;H3BR04;H3BMQ8;P09972;H3BU78	J3KPS3;P04075;H3BQN4;H3BPS8;H3BUH7	8;8;7;5;4;3;2;2;1;1	8;8;7;5;4;3;2;2;1;1	8;8;7;5;4;3;2;2;1;1	Fructose-bisphosphate aldolase A;Fructose-bisphosphate aldolase	ALDOA	>tr|J3KPS3|J3KPS3_HUMAN Fructose-bisphosphate aldolase OS=Homo sapiens GN=ALDOA PE=2 SV=1;>sp|P04075|ALDOA_HUMAN Fructose-bisphosphate aldolase A OS=Homo sapiens GN=ALDOA PE=1 SV=2;>tr|H3BQN4|H3BQN4_HUMAN Fructose-bisphosphate aldolase OS=Homo sapiens GN=A	10	8	8	8	1	5	3	3	2	7	3	5	2	5	5	4	3	2	3	8	5	7	3	5	4	3	5	8	7	8	7	8	1	5	3	3	2	7	3	5	2	5
P04745;P04746;P19961;B3KTI1;Q5T085;H7BZQ8;Q5T084;C9J2Z5;C9JWK7	P04745;P04746;P19961;B3KTI1	8;7;7;5;3;2;1;1;1	8;7;7;5;3;2;1;1;1	8;7;7;5;3;2;1;1;1	Alpha-amylase 1;Pancreatic alpha-amylase;Alpha-amylase 2B	AMY1A;AMY2A;AMY2B	>sp|P04745|AMY1_HUMAN Alpha-amylase 1 OS=Homo sapiens GN=AMY1A PE=1 SV=2;>sp|P04746|AMYP_HUMAN Pancreatic alpha-amylase OS=Homo sapiens GN=AMY2A PE=1 SV=2;>sp|P19961|AMY2B_HUMAN Alpha-amylase 2B OS=Homo sapiens GN=AMY2B PE=1 SV=1;>tr|B3KTI1|B3KTI1_HUMAN Al	9	8	8	8	3	5	1	3	4	5	4	6	7	5	5	4	4	5	7	5	8	7	6	4	5	5	7	6	4	4	5	5	3	5	1	3	4	5	4	6	7	5
P01857;CON__sp|P01870|IGHG_RABIT	P01857	8;2	4;0	4;0	Ig gamma-1 chain C region	IGHG1	>sp|P01857|IGHG1_HUMAN Ig gamma-1 chain C region OS=Homo sapiens GN=IGHG1 PE=1 SV=1	2	8	4	4	4	5	4	5	5	5	5	5	5	5	5	5	5	5	5	5	7	5	5	5	5	5	8	5	5	4	5	5	1	1	1	1	1	1	1	1	1	1
P18065;C9JMY1;C9JW52	P18065;C9JMY1	8;4;1	8;4;1	8;4;1	Insulin-like growth factor-binding protein 2	IGFBP2	>sp|P18065|IBP2_HUMAN Insulin-like growth factor-binding protein 2 OS=Homo sapiens GN=IGFBP2 PE=1 SV=2;>tr|C9JMY1|C9JMY1_HUMAN Insulin-like growth factor-binding protein 2 OS=Homo sapiens GN=IGFBP2 PE=2 SV=1	3	8	8	8	2	2	0	3	3	2	1	5	5	4	5	3	3	1	3	3	5	4	2	2	4	4	5	2	3	3	4	2	2	2	0	3	3	2	1	5	5	4
P30101;G5EA52;H7BZJ3	P30101;G5EA52;H7BZJ3	8;8;4	8;8;4	8;8;4	Protein disulfide-isomerase A3;Thioredoxin	PDIA3	>sp|P30101|PDIA3_HUMAN Protein disulfide-isomerase A3 OS=Homo sapiens GN=PDIA3 PE=1 SV=4;>tr|G5EA52|G5EA52_HUMAN Protein disulfide isomerase family A, member 3, isoform CRA_b OS=Homo sapiens GN=PDIA3 PE=2 SV=1;>tr|H7BZJ3|H7BZJ3_HUMAN Thioredoxin (Fragment)	3	8	8	8	0	6	1	1	0	4	0	3	2	4	1	0	0	1	2	2	0	1	1	2	3	1	2	1	2	4	3	2	0	6	1	1	0	4	0	3	2	4
P13639;Q15029;K7EJ81;K7EP67;K7EJ74	P13639	8;1;1;1;1	8;1;1;1;1	8;1;1;1;1	Elongation factor 2	EEF2	>sp|P13639|EF2_HUMAN Elongation factor 2 OS=Homo sapiens GN=EEF2 PE=1 SV=4	5	8	8	8	0	5	1	0	0	5	1	2	2	2	1	1	1	0	1	2	2	2	1	0	1	2	3	5	5	3	4	3	0	5	1	0	0	5	1	2	2	2
P02751;F8W7G7;CON__sp|P07589|FINC_BOVIN;H0Y7Z1	P02751;F8W7G7;CON__sp|P07589|FINC_BOVIN	7;7;5;1	7;7;5;1	7;7;5;1	Fibronectin;Anastellin;Ugl-Y1;Ugl-Y2;Ugl-Y3	FN1	>sp|P02751|FINC_HUMAN Fibronectin OS=Homo sapiens GN=FN1 PE=1 SV=4;>tr|F8W7G7|F8W7G7_HUMAN Ugl-Y3 OS=Homo sapiens GN=FN1 PE=2 SV=1;>sp|P07589|FINC_BOVIN Fibronectin OS=Bos taurus GN=FN1 PE=1 SV=4	4	7	7	7	0	0	0	0	1	1	0	2	1	0	0	1	0	0	2	1	3	2	2	2	3	2	3	1	1	2	3	1	0	0	0	0	1	1	0	2	1	0
P06858;E5RJI0;E5RHN7;E7EW14	P06858	7;3;2;1	7;3;2;1	7;3;2;1	Lipoprotein lipase	LPL	>sp|P06858|LIPL_HUMAN Lipoprotein lipase OS=Homo sapiens GN=LPL PE=1 SV=1	4	7	7	7	2	4	2	3	1	2	2	5	3	3	4	4	2	0	4	3	2	5	3	2	3	4	6	5	4	4	3	5	2	4	2	3	1	2	2	5	3	3
Q06830;Q13162;H7C3T4	Q06830	7;2;2	7;2;2	6;2;2	Peroxiredoxin-1	PRDX1	>sp|Q06830|PRDX1_HUMAN Peroxiredoxin-1 OS=Homo sapiens GN=PRDX1 PE=1 SV=1	3	7	7	6	1	5	3	2	1	4	4	5	2	3	2	3	1	1	3	6	2	3	2	3	2	4	5	6	6	6	5	6	1	5	3	2	1	4	4	5	2	3
P15311;E7EQR4;P35241;E9PNV3;E9PQ82	P15311;E7EQR4	7;6;1;1;1	7;6;1;1;1	6;6;0;0;0	Ezrin	EZR	>sp|P15311|EZRI_HUMAN Ezrin OS=Homo sapiens GN=EZR PE=1 SV=4;>tr|E7EQR4|E7EQR4_HUMAN Ezrin OS=Homo sapiens GN=EZR PE=2 SV=2	5	7	7	6	1	4	0	2	1	4	5	3	3	2	4	2	2	2	3	5	2	5	2	5	3	4	3	5	5	4	4	2	1	4	0	2	1	4	5	3	3	2
Q02818;H7BZI1;C9JKZ2;C9J3C1;C9JBD3	Q02818;H7BZI1;C9JKZ2	7;5;5;3;3	7;5;5;3;3	7;5;5;3;3	Nucleobindin-1	NUCB1	>sp|Q02818|NUCB1_HUMAN Nucleobindin-1 OS=Homo sapiens GN=NUCB1 PE=1 SV=4;>tr|H7BZI1|H7BZI1_HUMAN Nucleobindin-1 (Fragment) OS=Homo sapiens GN=NUCB1 PE=4 SV=1;>tr|C9JKZ2|C9JKZ2_HUMAN Nucleobindin-1 (Fragment) OS=Homo sapiens GN=NUCB1 PE=2 SV=1	5	7	7	7	1	7	0	2	1	1	4	5	3	4	4	2	5	3	3	0	1	3	3	3	2	2	3	5	3	3	5	3	1	7	0	2	1	1	4	5	3	4
P06727	P06727	7	7	7	Apolipoprotein A-IV	APOA4	>sp|P06727|APOA4_HUMAN Apolipoprotein A-IV OS=Homo sapiens GN=APOA4 PE=1 SV=3	1	7	7	7	0	0	0	0	0	0	0	0	1	1	3	0	0	0	1	4	2	2	1	1	1	1	3	3	2	2	1	4	0	0	0	0	0	0	0	0	1	1
D6RF34	D6RF34	7	1	1		CSN1S1	>tr|D6RF34|D6RF34_HUMAN Alpha-S1-casein OS=Homo sapiens GN=CSN1S1 PE=2 SV=1	1	7	1	1	6	5	4	6	6	5	5	6	5	5	6	5	5	4	5	5	7	6	4	4	5	6	5	4	5	7	5	4	0	1	0	0	0	0	0	1	1	0
CON__sp|P02538|K2C6A_HUMAN;CON__sp|P48668|K2C6C_HUMAN;P02538;P48668	CON__sp|P02538|K2C6A_HUMAN;CON__sp|P48668|K2C6C_HUMAN;P02538;P48668	6;6;6;6	4;4;4;4	0;0;0;0	Keratin, type II cytoskeletal 6A;Keratin, type II cytoskeletal 6C	KRT6A;KRT6C	>sp|P02538|K2C6A_HUMAN Keratin, type II cytoskeletal 6A OS=Homo sapiens GN=KRT6A PE=1 SV=3;>sp|P48668|K2C6C_HUMAN Keratin, type II cytoskeletal 6C OS=Homo sapiens GN=KRT6C PE=1 SV=3;>sp|P02538|K2C6A_HUMAN Keratin, type II cytoskeletal 6A OS=Homo sapiens GN	4	6	4	0	0	5	0	2	0	3	3	3	4	3	2	3	2	3	2	2	3	3	3	2	3	3	2	3	2	3	3	3	0	3	0	0	0	1	1	1	2	1
CON__sp|P02533|K1C14_HUMAN;P02533;F5GWP8;K7ESE1	CON__sp|P02533|K1C14_HUMAN;P02533	6;6;2;1	4;4;1;1	2;2;0;0	Keratin, type I cytoskeletal 14	KRT14	>sp|P02533|K1C14_HUMAN Keratin, type I cytoskeletal 14 OS=Homo sapiens GN=KRT14 PE=1 SV=4;>sp|P02533|K1C14_HUMAN Keratin, type I cytoskeletal 14 OS=Homo sapiens GN=KRT14 PE=1 SV=4	4	6	4	2	0	4	0	1	2	2	3	2	2	3	2	3	3	3	3	2	4	2	3	3	3	3	2	3	3	2	5	3	0	2	0	0	1	0	1	1	1	1
P07498	P07498	6	6	6	Kappa-casein	CSN3	>sp|P07498|CASK_HUMAN Kappa-casein OS=Homo sapiens GN=CSN3 PE=1 SV=3	1	6	6	6	1	3	1	2	2	3	3	3	2	2	2	2	2	1	3	2	3	2	2	3	2	2	3	2	2	2	2	2	1	3	1	2	2	3	3	3	2	2
Q12841;B4DTT5;C9J5G4;H7C4W4	Q12841;B4DTT5	6;5;2;1	6;5;2;1	6;5;2;1	Follistatin-related protein 1	FSTL1	>sp|Q12841|FSTL1_HUMAN Follistatin-related protein 1 OS=Homo sapiens GN=FSTL1 PE=1 SV=1;>tr|B4DTT5|B4DTT5_HUMAN Follistatin-related protein 1 OS=Homo sapiens GN=FSTL1 PE=2 SV=1	4	6	6	6	0	2	0	1	0	1	2	2	3	2	4	3	4	3	3	1	3	2	3	2	3	3	3	2	2	2	2	2	0	2	0	1	0	1	2	2	3	2
P01859	P01859	6	2	1	Ig gamma-2 chain C region	IGHG2	>sp|P01859|IGHG2_HUMAN Ig gamma-2 chain C region OS=Homo sapiens GN=IGHG2 PE=1 SV=2	1	6	2	1	4	5	5	5	4	5	4	5	5	5	5	5	5	4	5	6	5	5	5	4	5	5	5	5	5	4	5	5	1	2	2	2	2	2	2	2	2	2
P06396;F5H1A8;Q5T0H9;Q5T0H8;Q5T0H7;REV__F8W8F9;REV__Q6TDU7;REV__H0YJM7;REV__F5H555;Q5T0I0;Q5T0I1	P06396;F5H1A8;Q5T0H9	6;6;4;2;2;1;1;1;1;1;1	6;6;4;2;2;1;1;1;1;1;1	6;6;4;2;2;1;1;1;1;1;1	Gelsolin	GSN	>sp|P06396|GELS_HUMAN Gelsolin OS=Homo sapiens GN=GSN PE=1 SV=1;>tr|F5H1A8|F5H1A8_HUMAN Gelsolin OS=Homo sapiens GN=GSN PE=2 SV=1;>tr|Q5T0H9|Q5T0H9_HUMAN Gelsolin OS=Homo sapiens GN=GSN PE=2 SV=1	11	6	6	6	1	4	2	3	2	5	4	5	5	4	5	5	5	3	3	4	5	5	5	5	5	3	5	5	4	4	5	5	1	4	2	3	2	5	4	5	5	4
A6PVW9;Q13228;H0Y532;A6PVX1;F8WCR4;F2Z2W8;C9JVL0	A6PVW9;Q13228;H0Y532;A6PVX1;F8WCR4;F2Z2W8	6;6;3;3;3;3;2	6;6;3;3;3;3;2	6;6;3;3;3;3;2	Selenium-binding protein 1	SELENBP1	>tr|A6PVW9|A6PVW9_HUMAN Selenium-binding protein 1 OS=Homo sapiens GN=SELENBP1 PE=2 SV=2;>sp|Q13228|SBP1_HUMAN Selenium-binding protein 1 OS=Homo sapiens GN=SELENBP1 PE=1 SV=2;>tr|H0Y532|H0Y532_HUMAN Selenium-binding protein 1 (Fragment) OS=Homo sapiens GN	7	6	6	6	0	4	2	2	0	3	3	3	3	3	2	2	2	2	3	5	2	2	2	3	2	4	6	4	4	3	4	3	0	4	2	2	0	3	3	3	3	3
P00450;E9PFZ2;H7C5R1	P00450;E9PFZ2;H7C5R1	6;6;6	6;6;6	6;6;6	Ceruloplasmin	CP	>sp|P00450|CERU_HUMAN Ceruloplasmin OS=Homo sapiens GN=CP PE=1 SV=1;>tr|E9PFZ2|E9PFZ2_HUMAN Ceruloplasmin OS=Homo sapiens GN=CP PE=2 SV=1;>tr|H7C5R1|H7C5R1_HUMAN Ceruloplasmin (Fragment) OS=Homo sapiens GN=CP PE=2 SV=1	3	6	6	6	2	4	1	1	3	3	3	5	4	5	3	3	4	1	3	3	5	4	4	3	3	4	4	3	4	3	4	4	2	4	1	1	3	3	3	5	4	5
P01042	P01042	6	6	6	Kininogen-1;Kininogen-1 heavy chain;T-kinin;Bradykinin;Lysyl-bradykinin;Kininogen-1 light chain;Low molecular weight growth-promoting factor	KNG1	>sp|P01042|KNG1_HUMAN Kininogen-1 OS=Homo sapiens GN=KNG1 PE=1 SV=2	1	6	6	6	0	1	0	0	1	2	1	2	0	1	1	3	2	1	2	1	2	1	1	4	1	2	2	4	3	1	2	3	0	1	0	0	1	2	1	2	0	1
Q16555;Q14194;E9PD68;E5RFU4	Q16555;Q14194;E9PD68	6;3;3;1	6;3;3;1	5;2;2;1	Dihydropyrimidinase-related protein 2;Dihydropyrimidinase-related protein 1	DPYSL2;CRMP1	>sp|Q16555|DPYL2_HUMAN Dihydropyrimidinase-related protein 2 OS=Homo sapiens GN=DPYSL2 PE=1 SV=1;>sp|Q14194|DPYL1_HUMAN Dihydropyrimidinase-related protein 1 OS=Homo sapiens GN=CRMP1 PE=1 SV=1;>tr|E9PD68|E9PD68_HUMAN Dihydropyrimidinase-related protein 1 O	4	6	6	5	0	3	0	1	0	1	1	1	1	1	1	1	1	1	1	1	2	1	2	1	1	1	3	3	2	1	1	1	0	3	0	1	0	1	1	1	1	1
P14625;Q58FF3;H0YIV0	P14625	6;1;1	5;1;1	5;1;1	Endoplasmin	HSP90B1	>sp|P14625|ENPL_HUMAN Endoplasmin OS=Homo sapiens GN=HSP90B1 PE=1 SV=1	3	6	5	5	0	6	0	1	1	5	2	2	2	2	0	0	0	0	2	1	0	1	1	0	0	1	3	3	1	1	1	0	0	5	0	1	1	4	2	2	2	2
P36222;H0Y3U8	P36222;H0Y3U8	6;3	6;3	6;3	Chitinase-3-like protein 1	CHI3L1	>sp|P36222|CH3L1_HUMAN Chitinase-3-like protein 1 OS=Homo sapiens GN=CHI3L1 PE=1 SV=2;>tr|H0Y3U8|H0Y3U8_HUMAN Chitinase-3-like protein 1 (Fragment) OS=Homo sapiens GN=CHI3L1 PE=3 SV=1	2	6	6	6	2	0	1	0	1	1	2	2	2	0	2	1	1	0	3	0	0	1	1	1	4	0	2	1	2	1	0	1	2	0	1	0	1	1	2	2	2	0
E7EU23;P50395;Q5SX87;Q5SX91;P31150;Q5SX86;Q5SX90;G5E9U5	E7EU23;P50395;Q5SX87;Q5SX91	6;6;3;3;2;1;1;1	6;6;3;3;2;1;1;1	6;6;3;3;2;1;1;1	Rab GDP dissociation inhibitor beta	GDI2	>tr|E7EU23|E7EU23_HUMAN Rab GDP dissociation inhibitor beta OS=Homo sapiens GN=GDI2 PE=2 SV=1;>sp|P50395|GDIB_HUMAN Rab GDP dissociation inhibitor beta OS=Homo sapiens GN=GDI2 PE=1 SV=2;>tr|Q5SX87|Q5SX87_HUMAN Rab GDP dissociation inhibitor beta (Fragment)	8	6	6	6	2	3	1	1	2	1	1	3	0	1	0	1	1	1	1	2	2	2	1	1	2	1	5	1	3	2	1	3	2	3	1	1	2	1	1	3	0	1
E9PDY6;E7ENC5;Q99102;E7EWN1	E9PDY6;E7ENC5;Q99102	6;6;6;2	6;6;6;2	6;6;6;2	Mucin-4;Mucin-4 alpha chain;Mucin-4 beta chain	MUC4	>tr|E9PDY6|E9PDY6_HUMAN Mucin-4 beta chain OS=Homo sapiens GN=MUC4 PE=2 SV=1;>tr|E7ENC5|E7ENC5_HUMAN Mucin-4 beta chain OS=Homo sapiens GN=MUC4 PE=2 SV=1;>sp|Q99102|MUC4_HUMAN Mucin-4 OS=Homo sapiens GN=MUC4 PE=1 SV=4	4	6	6	6	0	0	0	2	0	0	0	2	1	0	0	0	0	0	0	0	1	2	0	0	0	5	2	1	2	2	0	1	0	0	0	2	0	0	0	2	1	0
CON__sp|P00760|TRY1_BOVIN	CON__sp|P00760|TRY1_BOVIN	5	5	5			>sp|P00760|TRY1_BOVIN Cationic trypsin OS=Bos taurus PE=1 SV=3	1	5	5	5	5	5	5	5	5	4	5	5	4	5	5	5	5	5	4	4	5	5	4	5	5	5	5	5	5	5	5	5	5	5	5	5	5	4	5	5	4	5
CON__sp|Q92764|KRT35_HUMAN;Q92764;C4AM86	CON__sp|Q92764|KRT35_HUMAN;Q92764;C4AM86	5;5;5	1;1;1	1;1;1	Keratin, type I cuticular Ha5	KRT35	>sp|Q92764|KRT35_HUMAN Keratin, type I cuticular Ha5 OS=Homo sapiens GN=KRT35 PE=2 SV=5;>sp|Q92764|KRT35_HUMAN Keratin, type I cuticular Ha5 OS=Homo sapiens GN=KRT35 PE=2 SV=5;>tr|C4AM86|C4AM86_HUMAN Keratin, type I cuticular Ha5 OS=Homo sapiens GN=KRT35 P	3	5	1	1	0	1	0	1	1	1	1	0	0	1	0	1	1	1	2	0	4	1	2	2	2	1	1	2	2	2	2	2	0	0	0	0	0	0	0	0	0	0
CON__sp|Q14532|K1H2_HUMAN;Q14532	CON__sp|Q14532|K1H2_HUMAN;Q14532	5;5	1;1	1;1	Keratin, type I cuticular Ha2	KRT32	>sp|Q14532|K1H2_HUMAN Keratin, type I cuticular Ha2 OS=Homo sapiens GN=KRT32 PE=1 SV=3;>sp|Q14532|K1H2_HUMAN Keratin, type I cuticular Ha2 OS=Homo sapiens GN=KRT32 PE=1 SV=3	2	5	1	1	0	1	0	1	1	1	1	0	0	1	0	1	1	1	2	1	3	0	2	2	2	3	2	1	2	1	2	2	0	0	0	0	0	0	0	0	0	0
F5H6I0;P61769;H0YLF3	F5H6I0;P61769;H0YLF3	5;5;3	5;5;3	5;5;3	Beta-2-microglobulin;Beta-2-microglobulin form pI 5.3	B2M	>tr|F5H6I0|F5H6I0_HUMAN Beta-2-microglobulin OS=Homo sapiens GN=B2M PE=2 SV=1;>sp|P61769|B2MG_HUMAN Beta-2-microglobulin OS=Homo sapiens GN=B2M PE=1 SV=1;>tr|H0YLF3|H0YLF3_HUMAN Beta-2-microglobulin form pI 5.3 (Fragment) OS=Homo sapiens GN=B2M PE=2 SV=1	3	5	5	5	1	2	1	1	1	3	2	4	2	3	2	3	2	1	3	3	3	3	2	3	3	2	4	3	3	2	2	3	1	2	1	1	1	3	2	4	2	3
P60174;U3KPZ0;U3KQF3;U3KPS5	P60174	5;2;1;1	5;2;1;1	5;2;1;1	Triosephosphate isomerase	TPI1	>sp|P60174|TPIS_HUMAN Triosephosphate isomerase OS=Homo sapiens GN=TPI1 PE=1 SV=3	4	5	5	5	1	4	1	2	1	3	3	4	4	4	2	3	3	3	3	3	4	3	3	3	3	3	3	3	3	3	3	3	1	4	1	2	1	3	3	4	4	4
P30086	P30086	5	5	5	Phosphatidylethanolamine-binding protein 1;Hippocampal cholinergic neurostimulating peptide	PEBP1	>sp|P30086|PEBP1_HUMAN Phosphatidylethanolamine-binding protein 1 OS=Homo sapiens GN=PEBP1 PE=1 SV=3	1	5	5	5	0	2	1	2	2	3	3	3	3	3	2	3	2	2	2	3	4	3	1	1	2	3	3	1	4	4	3	3	0	2	1	2	2	3	3	3	3	3
P62937;Q567Q0;A2BFH1;F5H284;Q9Y536;C9J5S7;F8WE65	P62937;Q567Q0	5;5;1;1;1;1;1	5;5;1;1;1;1;1	5;5;1;1;1;1;1	Peptidyl-prolyl cis-trans isomerase A	PPIA	>sp|P62937|PPIA_HUMAN Peptidyl-prolyl cis-trans isomerase A OS=Homo sapiens GN=PPIA PE=1 SV=2;>tr|Q567Q0|Q567Q0_HUMAN Peptidyl-prolyl cis-trans isomerase A OS=Homo sapiens GN=PPIA PE=2 SV=1	7	5	5	5	2	4	2	3	3	3	4	4	3	4	4	1	1	1	2	4	2	3	1	1	1	4	3	3	4	4	3	4	2	4	2	3	3	3	4	4	3	4
O75874;C9J4N6	O75874	5;2	5;2	5;2	Isocitrate dehydrogenase [NADP] cytoplasmic	IDH1	>sp|O75874|IDHC_HUMAN Isocitrate dehydrogenase [NADP] cytoplasmic OS=Homo sapiens GN=IDH1 PE=1 SV=2	2	5	5	5	0	2	1	1	1	4	2	3	2	2	3	1	2	2	2	3	1	2	2	2	2	1	3	5	4	3	4	5	0	2	1	1	1	4	2	3	2	2
E7EX29;P63104;B0AZS6;E7ESK7;H0YB80;B7Z2E6;E7EVZ2;E9PD24;E5RIR4;E5RGE1	E7EX29;P63104;B0AZS6;E7ESK7	5;5;4;3;2;2;1;1;1;1	5;5;4;3;2;2;1;1;1;1	5;5;4;3;2;2;1;1;1;1	14-3-3 protein zeta/delta	YWHAZ	>tr|E7EX29|E7EX29_HUMAN 14-3-3 protein zeta/delta (Fragment) OS=Homo sapiens GN=YWHAZ PE=2 SV=1;>sp|P63104|1433Z_HUMAN 14-3-3 protein zeta/delta OS=Homo sapiens GN=YWHAZ PE=1 SV=1;>tr|B0AZS6|B0AZS6_HUMAN 14-3-3 protein zeta/delta OS=Homo sapiens GN=YWHAZ P	10	5	5	5	0	5	0	2	0	3	2	4	0	2	0	1	2	1	2	3	2	2	2	0	1	2	4	3	4	2	3	2	0	5	0	2	0	3	2	4	0	2
Q99541;E9PG83;Q5SYF4;Q5SYF5;Q5SYF3	Q99541;E9PG83	5;4;1;1;1	5;4;1;1;1	5;4;1;1;1	Perilipin-2	PLIN2	>sp|Q99541|PLIN2_HUMAN Perilipin-2 OS=Homo sapiens GN=PLIN2 PE=1 SV=2;>tr|E9PG83|E9PG83_HUMAN Perilipin OS=Homo sapiens GN=PLIN2 PE=2 SV=1	5	5	5	5	0	1	0	4	0	2	2	4	2	2	4	4	3	4	4	5	1	4	3	3	4	4	5	5	5	5	4	4	0	1	0	4	0	2	2	4	2	2
E7ETH0;P05156;G3XAM2;D6R9Z8	E7ETH0;P05156;G3XAM2;D6R9Z8	5;5;5;3	5;5;5;3	5;5;5;3	Complement factor I;Complement factor I heavy chain;Complement factor I light chain	CFI	>tr|E7ETH0|E7ETH0_HUMAN Complement factor I light chain OS=Homo sapiens GN=CFI PE=2 SV=1;>sp|P05156|CFAI_HUMAN Complement factor I OS=Homo sapiens GN=CFI PE=1 SV=2;>tr|G3XAM2|G3XAM2_HUMAN Complement factor I light chain OS=Homo sapiens GN=CFI PE=2 SV=1;>tr	4	5	5	5	0	2	1	2	0	1	1	3	2	2	2	2	1	0	3	0	3	1	1	1	2	1	4	3	5	2	2	2	0	2	1	2	0	1	1	3	2	2
P32119;A6NIW5	P32119	5;2	4;2	4;2	Peroxiredoxin-2	PRDX2	>sp|P32119|PRDX2_HUMAN Peroxiredoxin-2 OS=Homo sapiens GN=PRDX2 PE=1 SV=5	2	5	4	4	1	2	3	3	4	3	2	4	1	3	0	1	1	1	3	3	1	0	0	1	3	2	3	3	4	2	3	3	0	1	2	2	3	2	1	3	0	2
P29401;B4E022;E9PFF2	P29401;B4E022	5;5;1	5;5;1	5;5;1	Transketolase	TKT	>sp|P29401|TKT_HUMAN Transketolase OS=Homo sapiens GN=TKT PE=1 SV=3;>tr|B4E022|B4E022_HUMAN Transketolase OS=Homo sapiens GN=TKT PE=2 SV=1	3	5	5	5	0	2	0	0	0	1	1	2	0	1	1	1	0	0	1	1	1	2	0	1	1	2	4	2	2	1	1	2	0	2	0	0	0	1	1	2	0	1
P00558;B7Z7A9;P07205;E7ERH5	P00558;B7Z7A9	5;5;1;1	5;5;1;1	5;5;1;1	Phosphoglycerate kinase 1;Phosphoglycerate kinase	PGK1	>sp|P00558|PGK1_HUMAN Phosphoglycerate kinase 1 OS=Homo sapiens GN=PGK1 PE=1 SV=3;>tr|B7Z7A9|B7Z7A9_HUMAN Phosphoglycerate kinase OS=Homo sapiens GN=PGK1 PE=2 SV=1	4	5	5	5	0	5	0	0	1	3	1	3	1	3	1	1	0	0	1	3	0	3	0	0	1	2	3	4	3	3	4	3	0	5	0	0	1	3	1	3	1	3
P11021	P11021	5	5	5	78 kDa glucose-regulated protein	HSPA5	>sp|P11021|GRP78_HUMAN 78 kDa glucose-regulated protein OS=Homo sapiens GN=HSPA5 PE=1 SV=2	1	5	5	5	1	5	2	2	1	1	0	3	3	3	2	1	1	0	2	1	1	1	0	2	2	2	3	2	1	1	1	1	1	5	2	2	1	1	0	3	3	3
P23381;G3V277;H0YJP3;G3V227;G3V3P2;G3V3X0;G3V3S7;G3V5W1;G3V3Y5;G3V3H8;G3V2Y7;G3V456;G3V5U1;G3V423;G3V4N8;G3V4C7;G3V2C0;G3V339;G3V313;G3V4S4;G3V3R3;G3V2F2	P23381	5;2;2;2;2;2;2;2;1;1;1;1;1;1;1;1;1;1;1;1;1;1	5;2;2;2;2;2;2;2;1;1;1;1;1;1;1;1;1;1;1;1;1;1	5;2;2;2;2;2;2;2;1;1;1;1;1;1;1;1;1;1;1;1;1;1	Tryptophan--tRNA ligase, cytoplasmic;T1-TrpRS;T2-TrpRS	WARS	>sp|P23381|SYWC_HUMAN Tryptophan--tRNA ligase, cytoplasmic OS=Homo sapiens GN=WARS PE=1 SV=2	22	5	5	5	0	2	0	0	0	2	1	1	1	1	1	0	1	1	0	0	0	0	0	0	0	0	3	2	3	1	0	1	0	2	0	0	0	2	1	1	1	1
CON__sp|P13647|K2C5_HUMAN;P13647;H0YI76;H0YIN9;F8W0C6	CON__sp|P13647|K2C5_HUMAN;P13647;H0YI76;H0YIN9;F8W0C6	4;4;2;2;2	1;1;1;1;0	1;1;1;1;0	Keratin, type II cytoskeletal 5	KRT5	>sp|P13647|K2C5_HUMAN Keratin, type II cytoskeletal 5 OS=Homo sapiens GN=KRT5 PE=1 SV=3;>sp|P13647|K2C5_HUMAN Keratin, type II cytoskeletal 5 OS=Homo sapiens GN=KRT5 PE=1 SV=3;>tr|H0YI76|H0YI76_HUMAN Keratin, type II cytoskeletal 5 (Fragment) OS=Homo sapie	5	4	1	1	0	3	0	1	0	3	2	3	4	2	2	3	1	3	1	2	3	3	3	2	3	2	2	2	1	3	3	3	0	1	0	0	0	1	0	1	1	0
P07195;A8MW50;C9J7H8;F5H793;P07864;Q6ZMR3;F5H245;G3XAP5;F5H155;F5H5G7	P07195;A8MW50;C9J7H8;F5H793	4;3;2;2;1;1;1;1;1;1	4;3;2;2;1;1;1;1;1;1	3;2;2;2;0;0;0;0;0;0	L-lactate dehydrogenase B chain;L-lactate dehydrogenase	LDHB	>sp|P07195|LDHB_HUMAN L-lactate dehydrogenase B chain OS=Homo sapiens GN=LDHB PE=1 SV=2;>tr|A8MW50|A8MW50_HUMAN L-lactate dehydrogenase (Fragment) OS=Homo sapiens GN=LDHB PE=2 SV=1;>tr|C9J7H8|C9J7H8_HUMAN L-lactate dehydrogenase B chain (Fragment) OS=Homo	10	4	4	3	1	3	1	2	2	3	3	3	2	3	2	3	2	2	2	3	3	3	3	2	3	3	3	3	3	3	3	3	1	3	1	2	2	3	3	3	2	3
P80303;E9PKG6;J3KQU0;E9PLE9;E9PLR0;E9PM22;H0YD18;E9PJP3	P80303;E9PKG6;J3KQU0;E9PLE9;E9PLR0;E9PM22	4;4;3;3;3;2;1;1	4;4;3;3;3;2;1;1	4;4;3;3;3;2;1;1	Nucleobindin-2	NUCB2	>sp|P80303|NUCB2_HUMAN Nucleobindin-2 OS=Homo sapiens GN=NUCB2 PE=1 SV=2;>tr|E9PKG6|E9PKG6_HUMAN Nefastin-1 OS=Homo sapiens GN=NUCB2 PE=2 SV=1;>tr|J3KQU0|J3KQU0_HUMAN Nefastin-1 OS=Homo sapiens GN=NUCB2 PE=2 SV=1;>tr|E9PLE9|E9PLE9_HUMAN Nefastin-1 (Fragmen	8	4	4	4	0	3	0	2	2	1	4	2	3	3	3	2	2	4	3	2	2	3	3	4	3	3	3	4	3	3	4	3	0	3	0	2	2	1	4	2	3	3
P15941;B1AVQ5;B1AVQ7	P15941;B1AVQ5;B1AVQ7	4;4;3	4;4;3	4;4;3	Mucin-1;Mucin-1 subunit alpha;Mucin-1 subunit beta	MUC1	>sp|P15941|MUC1_HUMAN Mucin-1 OS=Homo sapiens GN=MUC1 PE=1 SV=3;>tr|B1AVQ5|B1AVQ5_HUMAN Mucin-1 subunit alpha OS=Homo sapiens GN=MUC1 PE=2 SV=1;>tr|B1AVQ7|B1AVQ7_HUMAN Mucin-1 subunit alpha OS=Homo sapiens GN=MUC1 PE=2 SV=1	3	4	4	4	0	1	0	1	1	0	1	1	1	1	1	1	1	0	1	1	2	1	1	1	0	2	1	2	1	2	1	2	0	1	0	1	1	0	1	1	1	1
C9JF17;P05090;C9JX71	C9JF17;P05090	4;4;1	4;4;1	4;4;1	Apolipoprotein D	APOD	>tr|C9JF17|C9JF17_HUMAN Apolipoprotein D (Fragment) OS=Homo sapiens GN=APOD PE=2 SV=1;>sp|P05090|APOD_HUMAN Apolipoprotein D OS=Homo sapiens GN=APOD PE=1 SV=1	3	4	4	4	0	3	2	2	2	2	0	3	2	2	3	1	1	1	2	3	3	1	3	0	3	2	3	3	3	3	2	3	0	3	2	2	2	2	0	3	2	2
P04004;F5GX75	P04004	4;1	4;1	4;1	Vitronectin;Vitronectin V65 subunit;Vitronectin V10 subunit;Somatomedin-B	VTN	>sp|P04004|VTNC_HUMAN Vitronectin OS=Homo sapiens GN=VTN PE=1 SV=1	2	4	4	4	1	1	3	2	3	2	2	2	2	2	2	2	2	1	2	1	1	2	1	1	2	2	2	1	1	1	2	1	1	1	3	2	3	2	2	2	2	2
P04217;M0R009	P04217;M0R009	4;3	4;3	4;3	Alpha-1B-glycoprotein	A1BG	>sp|P04217|A1BG_HUMAN Alpha-1B-glycoprotein OS=Homo sapiens GN=A1BG PE=1 SV=4;>tr|M0R009|M0R009_HUMAN Alpha-1B-glycoprotein (Fragment) OS=Homo sapiens GN=A1BG PE=2 SV=1	2	4	4	4	0	1	0	1	1	1	1	2	2	3	2	2	1	2	2	2	2	3	2	2	2	1	1	2	1	2	1	1	0	1	0	1	1	1	1	2	2	3
P01008	P01008	4	4	4	Antithrombin-III	SERPINC1	>sp|P01008|ANT3_HUMAN Antithrombin-III OS=Homo sapiens GN=SERPINC1 PE=1 SV=1	1	4	4	4	1	2	0	1	0	0	1	2	1	3	1	1	1	1	1	1	3	1	2	2	1	1	2	2	1	1	1	2	1	2	0	1	0	0	1	2	1	3
P49189;B4DXY7	P49189;B4DXY7	4;2	4;2	4;2	4-trimethylaminobutyraldehyde dehydrogenase	ALDH9A1	>sp|P49189|AL9A1_HUMAN 4-trimethylaminobutyraldehyde dehydrogenase OS=Homo sapiens GN=ALDH9A1 PE=1 SV=3;>tr|B4DXY7|B4DXY7_HUMAN 4-trimethylaminobutyraldehyde dehydrogenase OS=Homo sapiens GN=ALDH9A1 PE=2 SV=1	2	4	4	4	0	2	0	1	0	2	1	1	1	1	1	1	1	1	1	2	1	1	0	0	1	1	2	2	2	2	2	2	0	2	0	1	0	2	1	1	1	1
P17066;P48741;P08107;P34931;E7EP94	P17066;P48741;P08107;P34931;E7EP94	4;4;3;2;2	3;3;2;1;2	3;3;2;1;2	Heat shock 70 kDa protein 6;Putative heat shock 70 kDa protein 7;Heat shock 70 kDa protein 1A/1B;Heat shock 70 kDa protein 1-like	HSPA6;HSPA7;HSPA1A;HSPA1L	>sp|P17066|HSP76_HUMAN Heat shock 70 kDa protein 6 OS=Homo sapiens GN=HSPA6 PE=1 SV=2;>sp|P48741|HSP77_HUMAN Putative heat shock 70 kDa protein 7 OS=Homo sapiens GN=HSPA7 PE=5 SV=2;>sp|P08107|HSP71_HUMAN Heat shock 70 kDa protein 1A/1B OS=Homo sapiens GN=H	5	4	3	3	0	4	1	1	1	3	1	1	1	3	1	2	1	1	2	3	1	2	2	2	2	2	2	2	3	3	3	3	0	3	0	0	0	2	1	1	1	2
P00338	P00338	4	3	3	L-lactate dehydrogenase A chain	LDHA	>sp|P00338|LDHA_HUMAN L-lactate dehydrogenase A chain OS=Homo sapiens GN=LDHA PE=1 SV=2	1	4	3	3	0	3	0	1	1	1	2	2	1	2	1	1	0	2	2	2	1	2	1	0	1	1	3	1	3	2	2	1	0	3	0	0	0	0	1	1	0	1
O60664;K7EL96;K7ERZ3;K7ER39	O60664;K7EL96;K7ERZ3;K7ER39	4;4;3;2	4;4;3;2	4;4;3;2	Perilipin-3	PLIN3	>sp|O60664|PLIN3_HUMAN Perilipin-3 OS=Homo sapiens GN=PLIN3 PE=1 SV=3;>tr|K7EL96|K7EL96_HUMAN Perilipin-3 (Fragment) OS=Homo sapiens GN=PLIN3 PE=2 SV=1;>tr|K7ERZ3|K7ERZ3_HUMAN Perilipin-3 (Fragment) OS=Homo sapiens GN=PLIN3 PE=4 SV=1;>tr|K7ER39|K7ER39_HUMA	4	4	4	4	0	1	0	2	1	0	0	0	0	1	0	0	0	0	1	2	0	3	0	0	0	1	1	2	1	0	1	0	0	1	0	2	1	0	0	0	0	1
P01023;H0YGH6;P20742	P01023;H0YGH6	4;2;1	4;2;1	4;2;1	Alpha-2-macroglobulin	A2M	>sp|P01023|A2MG_HUMAN Alpha-2-macroglobulin OS=Homo sapiens GN=A2M PE=1 SV=3;>tr|H0YGH6|H0YGH6_HUMAN Alpha-2-macroglobulin (Fragment) OS=Homo sapiens GN=A2M PE=4 SV=1	3	4	4	4	1	1	0	0	0	1	1	1	1	0	1	1	1	0	3	3	1	3	1	0	1	1	1	1	2	0	1	1	1	1	0	0	0	1	1	1	1	0
P26038	P26038	4	3	3	Moesin	MSN	>sp|P26038|MOES_HUMAN Moesin OS=Homo sapiens GN=MSN PE=1 SV=3	1	4	3	3	0	3	0	1	0	0	1	1	1	1	1	1	2	0	3	0	0	1	1	1	1	1	2	1	1	1	2	0	0	2	0	0	0	0	0	0	0	0
P04003	P04003	4	4	4	C4b-binding protein alpha chain	C4BPA	>sp|P04003|C4BPA_HUMAN C4b-binding protein alpha chain OS=Homo sapiens GN=C4BPA PE=1 SV=2	1	4	4	4	4	0	0	0	0	0	0	0	0	0	0	1	0	0	0	0	1	1	0	0	0	2	0	0	0	0	0	0	4	0	0	0	0	0	0	0	0	0
P02649;H0Y7L5;E7ERP7;E9PEV4	P02649;H0Y7L5;E7ERP7;E9PEV4	4;2;2;2	4;2;2;2	4;2;2;2	Apolipoprotein E	APOE	>sp|P02649|APOE_HUMAN Apolipoprotein E OS=Homo sapiens GN=APOE PE=1 SV=1;>tr|H0Y7L5|H0Y7L5_HUMAN Apolipoprotein E (Fragment) OS=Homo sapiens GN=APOE PE=2 SV=2;>tr|E7ERP7|E7ERP7_HUMAN Apolipoprotein E (Fragment) OS=Homo sapiens GN=APOE PE=2 SV=1;>tr|E9PEV4|	4	4	4	4	0	0	0	0	0	0	0	0	0	0	1	0	0	0	1	2	0	0	0	0	1	1	1	0	0	1	0	0	0	0	0	0	0	0	0	0	0	0
P0CF74;A0M8Q6;P15814	P0CF74;A0M8Q6	4;3;1	1;1;1	1;1;1	Ig lambda-6 chain C region;Ig lambda-7 chain C region	IGLC6;IGLC7	>sp|P0CF74|LAC6_HUMAN Ig lambda-6 chain C region OS=Homo sapiens GN=IGLC6 PE=4 SV=1;>sp|A0M8Q6|LAC7_HUMAN Ig lambda-7 chain C region OS=Homo sapiens GN=IGLC7 PE=1 SV=2	3	4	1	1	3	1	2	2	2	3	3	3	3	2	2	2	3	3	3	3	3	3	3	3	2	3	3	3	2	3	3	3	0	0	0	0	0	0	0	0	1	0
CON__sp|Q9NSB4|KRT82_HUMAN;Q9NSB4	CON__sp|Q9NSB4|KRT82_HUMAN;Q9NSB4	3;3	2;2	2;2	Keratin, type II cuticular Hb2	KRT82	>sp|Q9NSB4|KRT82_HUMAN Keratin, type II cuticular Hb2 OS=Homo sapiens GN=KRT82 PE=1 SV=3;>sp|Q9NSB4|KRT82_HUMAN Keratin, type II cuticular Hb2 OS=Homo sapiens GN=KRT82 PE=1 SV=3	2	3	2	2	0	0	0	0	0	0	0	0	0	0	0	0	0	0	2	1	2	0	2	2	1	2	0	1	1	1	1	1	0	0	0	0	0	0	0	0	0	0
P02763	P02763	3	3	3	Alpha-1-acid glycoprotein 1	ORM1	>sp|P02763|A1AG1_HUMAN Alpha-1-acid glycoprotein 1 OS=Homo sapiens GN=ORM1 PE=1 SV=1	1	3	3	3	3	3	2	3	3	3	3	2	2	2	2	2	2	2	3	3	2	2	3	3	3	3	3	2	3	3	1	2	3	3	2	3	3	3	3	2	2	2
P23280;F8W148;Q8N4G4	P23280;F8W148	3;3;1	3;3;1	3;3;1	Carbonic anhydrase 6	CA6	>sp|P23280|CAH6_HUMAN Carbonic anhydrase 6 OS=Homo sapiens GN=CA6 PE=1 SV=3;>tr|F8W148|F8W148_HUMAN Carbonic anhydrase 6 (Fragment) OS=Homo sapiens GN=CA6 PE=2 SV=1	3	3	3	3	1	2	1	2	1	1	2	2	2	2	2	1	1	1	2	1	2	2	1	1	2	2	2	2	2	1	1	3	1	2	1	2	1	1	2	2	2	2
E9PR17;P13987;E9PNW4;H0YET2	E9PR17;P13987;E9PNW4	3;3;3;1	3;3;3;1	3;3;3;1	CD59 glycoprotein	CD59	>tr|E9PR17|E9PR17_HUMAN CD59 glycoprotein OS=Homo sapiens GN=CD59 PE=2 SV=1;>sp|P13987|CD59_HUMAN CD59 glycoprotein OS=Homo sapiens GN=CD59 PE=1 SV=1;>tr|E9PNW4|E9PNW4_HUMAN CD59 glycoprotein OS=Homo sapiens GN=CD59 PE=2 SV=1	4	3	3	3	1	1	1	2	1	1	1	3	2	3	1	1	1	1	2	1	2	3	1	2	2	3	3	3	2	2	1	2	1	1	1	2	1	1	1	3	2	3
P20061	P20061	3	3	3	Transcobalamin-1	TCN1	>sp|P20061|TCO1_HUMAN Transcobalamin-1 OS=Homo sapiens GN=TCN1 PE=1 SV=2	1	3	3	3	0	1	1	0	1	1	2	1	2	1	2	2	0	1	2	0	1	1	0	0	2	1	2	3	2	2	3	2	0	1	1	0	1	1	2	1	2	1
P02765;C9JV77	P02765;C9JV77	3;2	3;2	3;2	Alpha-2-HS-glycoprotein;Alpha-2-HS-glycoprotein chain A;Alpha-2-HS-glycoprotein chain B	AHSG	>sp|P02765|FETUA_HUMAN Alpha-2-HS-glycoprotein OS=Homo sapiens GN=AHSG PE=1 SV=1;>tr|C9JV77|C9JV77_HUMAN Alpha-2-HS-glycoprotein OS=Homo sapiens GN=AHSG PE=2 SV=1	2	3	3	3	0	2	0	1	1	2	1	2	1	1	1	1	2	1	2	1	2	2	2	1	2	2	3	1	2	2	2	1	0	2	0	1	1	2	1	2	1	1
P18136;P18135;P01623;P01620;P01622;P04206	P18136;P18135;P01623;P01620	3;3;3;2;1;1	3;3;3;2;1;1	3;3;3;2;1;1	Ig kappa chain V-III region HIC;Ig kappa chain V-III region HAH;Ig kappa chain V-III region WOL;Ig kappa chain V-III region SIE		>sp|P18136|KV313_HUMAN Ig kappa chain V-III region HIC OS=Homo sapiens PE=2 SV=2;>sp|P18135|KV312_HUMAN Ig kappa chain V-III region HAH OS=Homo sapiens PE=2 SV=1;>sp|P01623|KV305_HUMAN Ig kappa chain V-III region WOL OS=Homo sapiens PE=1 SV=1;>sp|P01620|KV	6	3	3	3	1	1	1	1	1	1	1	1	2	2	2	1	1	2	2	2	2	2	2	2	1	2	3	2	2	2	2	2	1	1	1	1	1	1	1	1	2	2
G3V3D1;E7EMS2;G3V3E8;P61916;J3KMY5;B4DQV7;G3V2V8;H0YIZ1	G3V3D1;E7EMS2;G3V3E8;P61916;J3KMY5;B4DQV7;G3V2V8;H0YIZ1	3;3;3;3;3;3;3;2	3;3;3;3;3;3;3;2	3;3;3;3;3;3;3;2	Epididymal secretory protein E1	NPC2	>tr|G3V3D1|G3V3D1_HUMAN Epididymal secretory protein E1 (Fragment) OS=Homo sapiens GN=NPC2 PE=2 SV=1;>tr|E7EMS2|E7EMS2_HUMAN Epididymal secretory protein E1 OS=Homo sapiens GN=NPC2 PE=2 SV=1;>tr|G3V3E8|G3V3E8_HUMAN Epididymal secretory protein E1 OS=Homo s	8	3	3	3	1	3	1	0	2	3	2	3	3	3	3	3	3	2	3	3	3	3	3	3	2	3	3	3	3	3	3	3	1	3	1	0	2	3	2	3	3	3
P29966	P29966	3	3	3	Myristoylated alanine-rich C-kinase substrate	MARCKS	>sp|P29966|MARCS_HUMAN Myristoylated alanine-rich C-kinase substrate OS=Homo sapiens GN=MARCKS PE=1 SV=4	1	3	3	3	0	0	0	1	0	2	1	1	0	0	2	2	2	2	0	1	0	0	0	1	2	2	1	2	2	1	1	1	0	0	0	1	0	2	1	1	0	0
P01598;P01596	P01598	3;1	3;1	3;1	Ig kappa chain V-I region EU		>sp|P01598|KV106_HUMAN Ig kappa chain V-I region EU OS=Homo sapiens PE=1 SV=1	2	3	3	3	0	1	0	1	1	1	1	2	1	1	1	1	1	1	1	1	2	1	1	2	1	3	2	2	2	1	1	1	0	1	0	1	1	1	1	2	1	1
F5GWY5;O00592;F5H7A2	F5GWY5;O00592;F5H7A2	3;3;2	3;3;2	3;3;2	Podocalyxin	PODXL	>tr|F5GWY5|F5GWY5_HUMAN Podocalyxin OS=Homo sapiens GN=PODXL PE=2 SV=1;>sp|O00592|PODXL_HUMAN Podocalyxin OS=Homo sapiens GN=PODXL PE=1 SV=2;>tr|F5H7A2|F5H7A2_HUMAN Podocalyxin OS=Homo sapiens GN=PODXL PE=2 SV=1	3	3	3	3	1	2	1	0	1	0	0	2	1	1	1	1	0	0	1	3	0	2	0	0	3	2	3	3	3	2	2	2	1	2	1	0	1	0	0	2	1	1
P06702	P06702	3	3	3	Protein S100-A9	S100A9	>sp|P06702|S10A9_HUMAN Protein S100-A9 OS=Homo sapiens GN=S100A9 PE=1 SV=1	1	3	3	3	2	3	0	1	1	0	0	1	0	1	0	1	0	0	2	1	1	1	0	0	2	0	2	0	2	1	0	1	2	3	0	1	1	0	0	1	0	1
Q05639;P68104;Q5VTE0;Q5JR01;A6PW80	Q05639;P68104;Q5VTE0	3;3;3;1;1	3;3;3;1;1	3;3;3;1;1	Elongation factor 1-alpha 2;Elongation factor 1-alpha 1;Putative elongation factor 1-alpha-like 3	EEF1A2;EEF1A1;EEF1A1P5	>sp|Q05639|EF1A2_HUMAN Elongation factor 1-alpha 2 OS=Homo sapiens GN=EEF1A2 PE=1 SV=1;>sp|P68104|EF1A1_HUMAN Elongation factor 1-alpha 1 OS=Homo sapiens GN=EEF1A1 PE=1 SV=1;>sp|Q5VTE0|EF1A3_HUMAN Putative elongation factor 1-alpha-like 3 OS=Homo sapiens G	5	3	3	3	0	1	0	0	0	1	1	1	1	3	0	1	0	0	0	2	1	1	0	1	0	3	2	3	3	3	3	3	0	1	0	0	0	1	1	1	1	3
Q92876	Q92876	3	3	3	Kallikrein-6	KLK6	>sp|Q92876|KLK6_HUMAN Kallikrein-6 OS=Homo sapiens GN=KLK6 PE=1 SV=1	1	3	3	3	1	0	1	0	1	2	2	2	2	2	2	2	2	2	2	2	1	2	0	2	2	2	2	2	2	2	2	2	1	0	1	0	1	2	2	2	2	2
P16671;E7EU05;D9IX69;D9IX66;E9PLT1;D9IX68;E7EX47;E7EWI4;E7ERZ9;E7EVU1;E9PC45;E9PJX8	P16671;E7EU05;D9IX69;D9IX66;E9PLT1;D9IX68	3;3;3;3;2;2;1;1;1;1;1;1	3;3;3;3;2;2;1;1;1;1;1;1	3;3;3;3;2;2;1;1;1;1;1;1	Platelet glycoprotein 4	CD36	>sp|P16671|CD36_HUMAN Platelet glycoprotein 4 OS=Homo sapiens GN=CD36 PE=1 SV=2;>tr|E7EU05|E7EU05_HUMAN Platelet glycoprotein 4 (Fragment) OS=Homo sapiens GN=CD36 PE=2 SV=2;>tr|D9IX69|D9IX69_HUMAN Platelet glycoprotein 4 OS=Homo sapiens GN=CD36 PE=2 SV=1;>	12	3	3	3	0	1	0	1	0	0	0	1	0	1	1	0	1	0	1	1	0	1	0	0	0	2	1	1	1	1	1	1	0	1	0	1	0	0	0	1	0	1
P62258;K7EM20;K7EIT4;I3L3T1;B4DJF2	P62258	3;1;1;1;1	3;1;1;1;1	3;1;1;1;1	14-3-3 protein epsilon	YWHAE	>sp|P62258|1433E_HUMAN 14-3-3 protein epsilon OS=Homo sapiens GN=YWHAE PE=1 SV=1	5	3	3	3	0	2	0	1	0	1	0	1	0	1	0	0	0	0	0	1	0	1	0	1	0	0	2	1	1	1	1	1	0	2	0	1	0	1	0	1	0	1
P40925;B9A041;C9JF79;B8ZZ51;C9JRL4	P40925;B9A041;C9JF79;B8ZZ51	3;3;2;2;1	3;3;2;2;1	3;3;2;2;1	Malate dehydrogenase, cytoplasmic;Malate dehydrogenase	MDH1	>sp|P40925|MDHC_HUMAN Malate dehydrogenase, cytoplasmic OS=Homo sapiens GN=MDH1 PE=1 SV=4;>tr|B9A041|B9A041_HUMAN Malate dehydrogenase, cytoplasmic OS=Homo sapiens GN=MDH1 PE=2 SV=1;>tr|C9JF79|C9JF79_HUMAN Malate dehydrogenase (Fragment) OS=Homo sapiens GN	5	3	3	3	0	1	0	0	0	1	1	3	1	1	0	1	0	1	2	2	1	2	0	1	2	1	2	2	1	2	2	2	0	1	0	0	0	1	1	3	1	1
P09104;B7Z2X9;F5H0C8;F5H1C3	P09104;B7Z2X9;F5H0C8;F5H1C3	3;3;3;2	1;1;1;1	1;1;1;1	Gamma-enolase;Enolase	ENO2	>sp|P09104|ENOG_HUMAN Gamma-enolase OS=Homo sapiens GN=ENO2 PE=1 SV=3;>tr|B7Z2X9|B7Z2X9_HUMAN Gamma-enolase OS=Homo sapiens GN=ENO2 PE=2 SV=1;>tr|F5H0C8|F5H0C8_HUMAN Enolase OS=Homo sapiens GN=ENO2 PE=2 SV=1;>tr|F5H1C3|F5H1C3_HUMAN Gamma-enolase (Fragment)	4	3	1	1	1	3	2	2	1	3	1	3	1	3	1	0	0	1	2	1	1	2	1	0	1	1	1	3	3	2	1	3	0	1	1	1	0	1	0	1	0	1
P60953;E7ETU3	P60953;E7ETU3	3;2	3;2	2;2	Cell division control protein 42 homolog	CDC42	>sp|P60953|CDC42_HUMAN Cell division control protein 42 homolog OS=Homo sapiens GN=CDC42 PE=1 SV=2;>tr|E7ETU3|E7ETU3_HUMAN Cell division control protein 42 homolog OS=Homo sapiens GN=CDC42 PE=2 SV=1	2	3	3	2	0	2	0	1	0	0	1	0	1	1	1	2	0	1	2	2	1	1	0	1	2	2	2	1	0	3	3	2	0	2	0	1	0	0	1	0	1	1
P43490;Q5SYT8;F5H246	P43490;Q5SYT8;F5H246	3;2;2	3;2;2	3;2;2	Nicotinamide phosphoribosyltransferase	NAMPT;RP11-92J19.4;NAMPTL	>sp|P43490|NAMPT_HUMAN Nicotinamide phosphoribosyltransferase OS=Homo sapiens GN=NAMPT PE=1 SV=1;>tr|Q5SYT8|Q5SYT8_HUMAN Protein NAMPTL (Fragment) OS=Homo sapiens GN=NAMPTL PE=2 SV=1;>tr|F5H246|F5H246_HUMAN Protein NAMPTL OS=Homo sapiens GN=NAMPTL PE=2 SV=	3	3	3	3	0	2	0	1	0	1	0	2	2	1	0	0	0	0	0	1	1	1	0	0	1	1	2	2	2	0	1	2	0	2	0	1	0	1	0	2	2	1
P02671	P02671	3	3	3	Fibrinogen alpha chain;Fibrinopeptide A;Fibrinogen alpha chain	FGA	>sp|P02671|FIBA_HUMAN Fibrinogen alpha chain OS=Homo sapiens GN=FGA PE=1 SV=2	1	3	3	3	0	3	1	0	0	1	1	3	2	1	1	2	3	1	3	1	2	2	2	0	3	2	2	2	3	1	1	3	0	3	1	0	0	1	1	3	2	1
P01781	P01781	3	3	3	Ig heavy chain V-III region GAL		>sp|P01781|HV320_HUMAN Ig heavy chain V-III region GAL OS=Homo sapiens PE=1 SV=1	1	3	3	3	0	1	0	0	0	1	0	1	1	1	1	0	0	0	1	1	3	0	1	0	2	1	1	2	1	1	1	1	0	1	0	0	0	1	0	1	1	1
Q14195;F5GWI3;H0YBT4	Q14195;F5GWI3	3;2;1	2;1;0	2;1;0	Dihydropyrimidinase-related protein 3	DPYSL3	>sp|Q14195|DPYL3_HUMAN Dihydropyrimidinase-related protein 3 OS=Homo sapiens GN=DPYSL3 PE=1 SV=1;>tr|F5GWI3|F5GWI3_HUMAN Dihydropyrimidinase-related protein 3 OS=Homo sapiens GN=DPYSL3 PE=2 SV=1	3	3	2	2	1	1	0	0	0	0	0	2	1	1	0	0	0	0	0	1	0	0	1	0	0	1	1	3	2	1	2	2	1	1	0	0	0	0	0	2	1	1
P14550;Q5T621	P14550	3;1	3;1	3;1	Alcohol dehydrogenase [NADP(+)]	AKR1A1	>sp|P14550|AK1A1_HUMAN Alcohol dehydrogenase [NADP(+)] OS=Homo sapiens GN=AKR1A1 PE=1 SV=3	2	3	3	3	0	0	0	1	0	1	1	1	0	1	0	0	0	0	0	1	0	0	0	0	0	0	2	2	1	0	1	0	0	0	0	1	0	1	1	1	0	1
O95274	O95274	3	3	3	Ly6/PLAUR domain-containing protein 3	LYPD3	>sp|O95274|LYPD3_HUMAN Ly6/PLAUR domain-containing protein 3 OS=Homo sapiens GN=LYPD3 PE=1 SV=2	1	3	3	3	0	1	0	0	0	1	1	2	0	1	0	1	1	0	1	2	0	1	0	1	2	3	3	1	2	1	2	2	0	1	0	0	0	1	1	2	0	1
Q13630;E9PKL9;E9PP14;E9PLH9;E9PP60;H0YCP7	Q13630;E9PKL9;E9PP14;E9PLH9	3;2;2;2;1;1	3;2;2;2;1;1	3;2;2;2;1;1	GDP-L-fucose synthase	TSTA3	>sp|Q13630|FCL_HUMAN GDP-L-fucose synthase OS=Homo sapiens GN=TSTA3 PE=1 SV=1;>tr|E9PKL9|E9PKL9_HUMAN GDP-L-fucose synthase (Fragment) OS=Homo sapiens GN=TSTA3 PE=2 SV=1;>tr|E9PP14|E9PP14_HUMAN GDP-L-fucose synthase (Fragment) OS=Homo sapiens GN=TSTA3 PE=2	6	3	3	3	0	1	0	0	0	1	0	2	0	2	2	1	1	1	1	1	1	1	1	1	1	1	2	2	2	2	2	1	0	1	0	0	0	1	0	2	0	2
P13796;P13797;B4DGB4;F8W8D8;B7Z6M1;Q5TBN3;B4DUA0;U3KQI3	P13796	3;1;1;1;1;1;1;1	3;1;1;1;1;1;1;1	3;1;1;1;1;1;1;1	Plastin-2	LCP1	>sp|P13796|PLSL_HUMAN Plastin-2 OS=Homo sapiens GN=LCP1 PE=1 SV=6	8	3	3	3	0	2	1	0	0	1	0	1	2	1	1	1	0	0	2	1	1	0	1	1	1	1	1	1	2	1	1	1	0	2	1	0	0	1	0	1	2	1
P0CG48;F5H041;Q96C32;P0CG47;J3QKN0;F5GXK7;F5H747;P62979;F5H388;B4DV12;F5H265;F5H2Z3;F5GYU3;P62987;F5H6Q2;J3QTR3;J3QS39;M0R1V7;J3QRK5;J3QLP7;M0R2S1;M0R1M6;F5GZ39;J3QSA3;K7EMA8	P0CG48;F5H041;Q96C32;P0CG47;J3QKN0;F5GXK7;F5H747;P62979;F5H388;B4DV12;F5H265;F5H2Z3;F5GYU3;P62987;F5H6Q2;J3QTR3;J3QS39;M0R1V7;J3QRK5;J3QLP7;M0R2S1;M0R1M6;F5GZ39;J3QSA3	3;3;3;3;3;3;3;3;3;3;3;3;3;3;3;3;3;3;2;2;2;2;2;2;1	3;3;3;3;3;3;3;3;3;3;3;3;3;3;3;3;3;3;2;2;2;2;2;2;1	3;3;3;3;3;3;3;3;3;3;3;3;3;3;3;3;3;3;2;2;2;2;2;2;1	Polyubiquitin-C;Ubiquitin;Polyubiquitin-B;Ubiquitin;Ubiquitin-40S ribosomal protein S27a;Ubiquitin;40S ribosomal protein S27a;Ubiquitin-60S ribosomal protein L40;Ubiquitin;60S ribosomal protein L40	UBC;UBB;RPS27A;UBA52	>sp|P0CG48|UBC_HUMAN Polyubiquitin-C OS=Homo sapiens GN=UBC PE=1 SV=3;>tr|F5H041|F5H041_HUMAN Polyubiquitin-C OS=Homo sapiens GN=UBC PE=2 SV=1;>tr|Q96C32|Q96C32_HUMAN Polyubiquitin-C OS=Homo sapiens GN=UBC PE=2 SV=1;>sp|P0CG47|UBB_HUMAN Polyubiquitin-B OS=	25	3	3	3	0	1	0	0	0	1	1	1	0	0	1	1	0	0	1	1	2	0	0	1	1	1	0	1	0	1	1	1	0	1	0	0	0	1	1	1	0	0
P52209;B4DQJ8;F5H7U0;K7EPF6;K7EM49;K7EMN2	P52209;B4DQJ8;F5H7U0;K7EPF6;K7EM49;K7EMN2	3;3;3;2;2;2	3;3;3;2;2;2	3;3;3;2;2;2	6-phosphogluconate dehydrogenase, decarboxylating	PGD	>sp|P52209|6PGD_HUMAN 6-phosphogluconate dehydrogenase, decarboxylating OS=Homo sapiens GN=PGD PE=1 SV=3;>tr|B4DQJ8|B4DQJ8_HUMAN 6-phosphogluconate dehydrogenase, decarboxylating OS=Homo sapiens GN=PGD PE=2 SV=1;>tr|F5H7U0|F5H7U0_HUMAN 6-phosphogluconate d	6	3	3	3	0	3	1	0	0	2	1	0	0	1	0	0	0	0	0	0	0	0	0	0	0	0	0	1	1	1	1	2	0	3	1	0	0	2	1	0	0	1
C9JC84;P02679;C9JEU5;C9JU00;C9JPQ9	C9JC84;P02679;C9JEU5	3;3;3;1;1	3;3;3;1;1	3;3;3;1;1	Fibrinogen gamma chain	FGG	>tr|C9JC84|C9JC84_HUMAN Fibrinogen gamma chain OS=Homo sapiens GN=FGG PE=2 SV=1;>sp|P02679|FIBG_HUMAN Fibrinogen gamma chain OS=Homo sapiens GN=FGG PE=1 SV=3;>tr|C9JEU5|C9JEU5_HUMAN Fibrinogen gamma chain OS=Homo sapiens GN=FGG PE=2 SV=1	5	3	3	3	2	1	1	0	0	1	1	1	0	0	2	1	0	1	1	0	0	1	0	0	1	1	1	0	1	0	0	0	2	1	1	0	0	1	1	1	0	0
P51149;C9J8S3;C9J4V0;C9IZZ0;C9J592;C9J4S4;C9J7D1	P51149;C9J8S3;C9J4V0;C9IZZ0;C9J592;C9J4S4;C9J7D1	3;3;3;3;2;2;2	3;3;3;3;2;2;2	3;3;3;3;2;2;2	Ras-related protein Rab-7a	RAB7A	>sp|P51149|RAB7A_HUMAN Ras-related protein Rab-7a OS=Homo sapiens GN=RAB7A PE=1 SV=1;>tr|C9J8S3|C9J8S3_HUMAN Ras-related protein Rab-7a OS=Homo sapiens GN=RAB7A PE=2 SV=1;>tr|C9J4V0|C9J4V0_HUMAN Ras-related protein Rab-7a OS=Homo sapiens GN=RAB7A PE=2 SV=1	7	3	3	3	0	0	0	2	0	0	0	1	0	0	0	1	0	0	0	1	0	2	0	1	0	2	1	2	1	0	1	0	0	0	0	2	0	0	0	1	0	0
P61981	P61981	3	3	3	14-3-3 protein gamma;14-3-3 protein gamma, N-terminally processed	YWHAG	>sp|P61981|1433G_HUMAN 14-3-3 protein gamma OS=Homo sapiens GN=YWHAG PE=1 SV=2	1	3	3	3	0	1	0	0	0	1	0	0	1	0	1	0	0	0	1	1	0	1	0	1	0	0	3	1	2	1	1	2	0	1	0	0	0	1	0	0	1	0
P07737;K7EJ44;I3L3D5	P07737;K7EJ44	3;2;1	3;2;1	3;2;1	Profilin-1	PFN1	>sp|P07737|PROF1_HUMAN Profilin-1 OS=Homo sapiens GN=PFN1 PE=1 SV=2;>tr|K7EJ44|K7EJ44_HUMAN Profilin 1, isoform CRA_b OS=Homo sapiens GN=PFN1 PE=2 SV=1	3	3	3	3	0	3	0	0	0	0	0	0	0	0	0	0	0	0	0	0	1	2	1	1	0	1	1	2	1	0	0	1	0	3	0	0	0	0	0	0	0	0
P29373;Q5SYZ4;P29762;B5MCB5	P29373;Q5SYZ4	3;3;1;1	3;3;1;1	3;3;1;1	Cellular retinoic acid-binding protein 2	CRABP2	>sp|P29373|RABP2_HUMAN Cellular retinoic acid-binding protein 2 OS=Homo sapiens GN=CRABP2 PE=1 SV=2;>tr|Q5SYZ4|Q5SYZ4_HUMAN Cellular retinoic acid-binding protein 2 (Fragment) OS=Homo sapiens GN=CRABP2 PE=2 SV=1	4	3	3	3	0	1	0	0	0	0	0	0	0	0	0	0	0	0	0	1	0	0	0	1	0	0	0	0	1	1	1	3	0	1	0	0	0	0	0	0	0	0
Q15782;H0YE91;H0YEJ1;E9PR52;E9PIX1;E9PP75;E9PPX4;E9PII8;E9PRL9	Q15782;H0YE91;H0YEJ1	3;3;2;1;1;1;1;1;1	3;3;2;1;1;1;1;1;1	3;3;2;1;1;1;1;1;1	Chitinase-3-like protein 2	CHI3L2	>sp|Q15782|CH3L2_HUMAN Chitinase-3-like protein 2 OS=Homo sapiens GN=CHI3L2 PE=1 SV=1;>tr|H0YE91|H0YE91_HUMAN Chitinase-3-like protein 2 (Fragment) OS=Homo sapiens GN=CHI3L2 PE=2 SV=1;>tr|H0YEJ1|H0YEJ1_HUMAN Chitinase-3-like protein 2 (Fragment) OS=Homo sa	9	3	3	3	0	1	0	0	0	0	0	1	0	0	0	0	0	0	0	0	0	1	0	0	1	1	3	0	1	0	0	0	0	1	0	0	0	0	0	1	0	0
P36955;I3L4N7;I3L4Z0;I3L107;I3L4F9	P36955;I3L4N7	3;2;1;1;1	3;2;1;1;1	3;2;1;1;1	Pigment epithelium-derived factor	SERPINF1	>sp|P36955|PEDF_HUMAN Pigment epithelium-derived factor OS=Homo sapiens GN=SERPINF1 PE=1 SV=4;>tr|I3L4N7|I3L4N7_HUMAN Pigment epithelium-derived factor (Fragment) OS=Homo sapiens GN=SERPINF1 PE=2 SV=1	5	3	3	3	0	0	0	1	1	1	0	0	1	1	1	0	0	0	2	0	1	1	2	0	1	0	0	2	0	0	1	1	0	0	0	1	1	1	0	0	1	1
H3BTH8;Q96S86;P10915	H3BTH8;Q96S86	3;3;1	3;3;1	3;3;1	Hyaluronan and proteoglycan link protein 3	HAPLN3	>tr|H3BTH8|H3BTH8_HUMAN Hyaluronan and proteoglycan link protein 3 OS=Homo sapiens GN=HAPLN3 PE=2 SV=1;>sp|Q96S86|HPLN3_HUMAN Hyaluronan and proteoglycan link protein 3 OS=Homo sapiens GN=HAPLN3 PE=2 SV=1	3	3	3	3	1	0	0	0	0	1	0	1	1	0	1	1	0	1	1	1	1	1	1	1	2	2	1	1	1	1	1	1	1	0	0	0	0	1	0	1	1	0
Q14204	Q14204	3	3	3	Cytoplasmic dynein 1 heavy chain 1	DYNC1H1	>sp|Q14204|DYHC1_HUMAN Cytoplasmic dynein 1 heavy chain 1 OS=Homo sapiens GN=DYNC1H1 PE=1 SV=5	1	3	3	3	0	0	0	0	0	0	0	0	1	0	0	0	0	1	0	0	0	2	0	0	0	0	0	0	0	0	0	0	0	0	0	0	0	0	0	0	1	0
P21399;Q9HBB2;O00408;F6W5Z0;E9PEF1;Q6ZMR1;Q5VZA6;F5H3Z7;F5H143;F5H2R8	P21399;Q9HBB2	3;3;1;1;1;1;1;1;1;1	3;3;1;1;1;1;1;1;1;1	3;3;1;1;1;1;1;1;1;1	Cytoplasmic aconitate hydratase	ACO1;IRP1	>sp|P21399|ACOC_HUMAN Cytoplasmic aconitate hydratase OS=Homo sapiens GN=ACO1 PE=1 SV=3;>tr|Q9HBB2|Q9HBB2_HUMAN Cytoplasmic aconitate hydratase OS=Homo sapiens GN=IRP1 PE=2 SV=1	10	3	3	3	0	2	0	0	0	0	0	0	0	0	0	0	0	0	0	0	0	2	0	0	0	0	0	0	0	0	1	0	0	2	0	0	0	0	0	0	0	0
P37837;F2Z393	P37837;F2Z393	3;3	3;3	3;3	Transaldolase	TALDO1	>sp|P37837|TALDO_HUMAN Transaldolase OS=Homo sapiens GN=TALDO1 PE=1 SV=2;>tr|F2Z393|F2Z393_HUMAN Transaldolase OS=Homo sapiens GN=TALDO1 PE=2 SV=1	2	3	3	3	0	1	0	0	0	1	0	0	1	0	0	0	0	0	0	1	0	0	0	0	0	0	0	0	0	0	0	1	0	1	0	0	0	1	0	0	1	0
P18669;P15259	P18669;P15259	3;2	3;2	3;2	Phosphoglycerate mutase 1;Phosphoglycerate mutase 2	PGAM1;PGAM2	>sp|P18669|PGAM1_HUMAN Phosphoglycerate mutase 1 OS=Homo sapiens GN=PGAM1 PE=1 SV=2;>sp|P15259|PGAM2_HUMAN Phosphoglycerate mutase 2 OS=Homo sapiens GN=PGAM2 PE=1 SV=3	2	3	3	3	0	2	0	0	0	0	0	0	0	0	0	0	0	0	0	0	0	0	0	0	0	0	0	0	0	0	1	0	0	2	0	0	0	0	0	0	0	0
P01766;P01777;P01767;P01763	P01766;P01777;P01767;P01763	2;1;1;1	2;1;1;1	2;1;1;1	Ig heavy chain V-III region BRO;Ig heavy chain V-III region TEI;Ig heavy chain V-III region BUT;Ig heavy chain V-III region WEA		>sp|P01766|HV305_HUMAN Ig heavy chain V-III region BRO OS=Homo sapiens PE=1 SV=1;>sp|P01777|HV316_HUMAN Ig heavy chain V-III region TEI OS=Homo sapiens PE=1 SV=1;>sp|P01767|HV306_HUMAN Ig heavy chain V-III region BUT OS=Homo sapiens PE=1 SV=1;>sp|P01763|HV	4	2	2	2	2	2	1	2	2	2	2	2	2	2	2	2	2	2	2	2	2	1	2	1	2	2	2	2	2	2	2	2	2	2	1	2	2	2	2	2	2	2
Q9NY46;P35498;Q99250;E7EUE6;A8K0U1;F5H4V8;C9JBM7	Q9NY46;P35498;Q99250;E7EUE6;A8K0U1;F5H4V8;C9JBM7	2;1;1;1;1;1;1	2;1;1;1;1;1;1	2;1;1;1;1;1;1	Sodium channel protein type 3 subunit alpha;Sodium channel protein type 1 subunit alpha;Sodium channel protein type 2 subunit alpha	SCN3A;SCN1A;SCN2A	>sp|Q9NY46|SCN3A_HUMAN Sodium channel protein type 3 subunit alpha OS=Homo sapiens GN=SCN3A PE=1 SV=2;>sp|P35498|SCN1A_HUMAN Sodium channel protein type 1 subunit alpha OS=Homo sapiens GN=SCN1A PE=1 SV=2;>sp|Q99250|SCN2A_HUMAN Sodium channel protein type 2	7	2	2	2	0	1	0	1	1	1	0	1	1	1	0	0	1	1	0	0	0	1	1	1	0	0	0	1	1	0	0	1	0	1	0	1	1	1	0	1	1	1
P80748	P80748	2	2	2	Ig lambda chain V-III region LOI		>sp|P80748|LV302_HUMAN Ig lambda chain V-III region LOI OS=Homo sapiens PE=1 SV=1	1	2	2	2	2	2	1	1	1	2	2	2	2	2	2	2	2	1	2	2	2	2	2	2	2	2	2	2	2	2	2	2	2	2	1	1	1	2	2	2	2	2
Q86UR5;E7ENC2	Q86UR5;E7ENC2	2;1	2;1	2;1	Regulating synaptic membrane exocytosis protein 1	RIMS1	>sp|Q86UR5|RIMS1_HUMAN Regulating synaptic membrane exocytosis protein 1 OS=Homo sapiens GN=RIMS1 PE=1 SV=1;>tr|E7ENC2|E7ENC2_HUMAN Regulating synaptic membrane exocytosis protein 1 OS=Homo sapiens GN=RIMS1 PE=2 SV=2	2	2	2	2	0	0	1	0	0	1	1	1	1	1	0	1	1	1	1	1	0	1	1	1	1	1	0	2	1	1	2	1	0	0	1	0	0	1	1	1	1	1
REV__Q8NGZ2	REV__Q8NGZ2	2	2	2			>sp|Q8NGZ2|O14K1_HUMAN Olfactory receptor 14K1 OS=Homo sapiens GN=OR14K1 PE=3 SV=2	1	2	2	2	0	0	0	0	0	0	0	0	0	0	0	0	1	0	0	0	0	1	0	0	0	0	0	0	0	0	0	0	0	0	0	0	0	0	0	0	0	0
P01034	P01034	2	2	2	Cystatin-C	CST3	>sp|P01034|CYTC_HUMAN Cystatin-C OS=Homo sapiens GN=CST3 PE=1 SV=1	1	2	2	2	1	2	1	2	2	2	1	2	2	2	2	2	2	1	2	1	2	2	2	2	2	2	2	2	2	2	2	2	1	2	1	2	2	2	1	2	2	2
P04433	P04433	2	2	1	Ig kappa chain V-III region VG		>sp|P04433|KV309_HUMAN Ig kappa chain V-III region VG (Fragment) OS=Homo sapiens PE=1 SV=1	1	2	2	1	1	1	1	1	1	1	1	1	1	1	1	1	1	0	1	1	1	1	1	2	1	1	1	1	1	1	1	1	1	1	1	1	1	1	1	1	1	1
P06326;P01761;P01742	P06326;P01761;P01742	2;2;2	2;2;2	2;2;2	Ig heavy chain V-I region Mot;Ig heavy chain V-I region SIE;Ig heavy chain V-I region EU		>sp|P06326|HV107_HUMAN Ig heavy chain V-I region Mot OS=Homo sapiens PE=1 SV=1;>sp|P01761|HV106_HUMAN Ig heavy chain V-I region SIE OS=Homo sapiens PE=1 SV=1;>sp|P01742|HV101_HUMAN Ig heavy chain V-I region EU OS=Homo sapiens PE=1 SV=1	3	2	2	2	1	1	1	1	1	1	1	2	2	1	1	1	1	1	1	1	1	1	1	1	1	1	1	1	1	1	1	2	1	1	1	1	1	1	1	2	2	1
P02652	P02652	2	2	2	Apolipoprotein A-II;Truncated apolipoprotein A-II	APOA2	>sp|P02652|APOA2_HUMAN Apolipoprotein A-II OS=Homo sapiens GN=APOA2 PE=1 SV=1	1	2	2	2	1	2	1	2	2	2	2	2	2	1	2	2	2	1	2	2	2	2	2	1	2	2	2	2	2	2	2	2	1	2	1	2	2	2	2	2	2	1
O15357;H0YFZ4;H7BXR2	O15357;H0YFZ4;H7BXR2	2;1;1	2;1;1	2;1;1	Phosphatidylinositol 3,4,5-trisphosphate 5-phosphatase 2	INPPL1	>sp|O15357|SHIP2_HUMAN Phosphatidylinositol 3,4,5-trisphosphate 5-phosphatase 2 OS=Homo sapiens GN=INPPL1 PE=1 SV=2;>tr|H0YFZ4|H0YFZ4_HUMAN Phosphatidylinositol 3,4,5-trisphosphate 5-phosphatase 2 (Fragment) OS=Homo sapiens GN=INPPL1 PE=2 SV=1;>tr|H7BXR2|H	3	2	2	2	0	1	1	1	1	1	2	2	1	1	0	2	2	0	2	2	1	1	1	0	1	1	1	1	1	1	2	1	0	1	1	1	1	1	2	2	1	1
P01714	P01714	2	2	2	Ig lambda chain V-III region SH		>sp|P01714|LV301_HUMAN Ig lambda chain V-III region SH OS=Homo sapiens PE=1 SV=1	1	2	2	2	0	1	0	0	0	1	1	1	1	1	1	1	1	1	2	1	2	1	1	1	2	1	2	1	1	1	1	1	0	1	0	0	0	1	1	1	1	1
P01764;P01765;P01774;P01776;P01779	P01764;P01765;P01774;P01776;P01779	2;2;1;1;1	2;2;1;1;1	2;2;1;1;1	Ig heavy chain V-III region VH26;Ig heavy chain V-III region TIL;Ig heavy chain V-III region POM;Ig heavy chain V-III region WAS;Ig heavy chain V-III region TUR		>sp|P01764|HV303_HUMAN Ig heavy chain V-III region VH26 OS=Homo sapiens PE=1 SV=1;>sp|P01765|HV304_HUMAN Ig heavy chain V-III region TIL OS=Homo sapiens PE=1 SV=1;>sp|P01774|HV313_HUMAN Ig heavy chain V-III region POM OS=Homo sapiens PE=1 SV=1;>sp|P01776|H	5	2	2	2	1	1	2	1	2	2	2	2	1	2	2	2	2	2	2	2	1	1	1	2	2	1	2	1	1	2	1	1	1	1	2	1	2	2	2	2	1	2
P01762	P01762	2	2	2	Ig heavy chain V-III region TRO		>sp|P01762|HV301_HUMAN Ig heavy chain V-III region TRO OS=Homo sapiens PE=1 SV=1	1	2	2	2	0	1	1	0	1	1	0	1	1	1	0	0	1	0	1	0	2	1	1	1	2	0	0	2	1	0	0	1	0	1	1	0	1	1	0	1	1	1
P02749;J3KS17	P02749;J3KS17	2;1	2;1	2;1	Beta-2-glycoprotein 1	APOH	>sp|P02749|APOH_HUMAN Beta-2-glycoprotein 1 OS=Homo sapiens GN=APOH PE=1 SV=3;>tr|J3KS17|J3KS17_HUMAN Beta-2-glycoprotein 1 (Fragment) OS=Homo sapiens GN=APOH PE=4 SV=1	2	2	2	2	0	2	1	0	2	1	1	2	2	2	1	2	2	1	1	2	2	2	2	2	2	2	2	2	2	2	2	2	0	2	1	0	2	1	1	2	2	2
Q15149	Q15149	2	2	2	Plectin	PLEC	>sp|Q15149|PLEC_HUMAN Plectin OS=Homo sapiens GN=PLEC PE=1 SV=3	1	2	2	2	1	0	0	0	0	0	0	0	0	0	0	0	0	0	0	0	0	0	0	0	1	0	1	0	2	1	1	1	1	0	0	0	0	0	0	0	0	0
P31949	P31949	2	2	2	Protein S100-A11	S100A11	>sp|P31949|S10AB_HUMAN Protein S100-A11 OS=Homo sapiens GN=S100A11 PE=1 SV=2	1	2	2	2	0	1	1	1	1	1	1	1	1	1	1	1	1	1	1	0	1	1	0	0	0	1	2	0	1	0	0	1	0	1	1	1	1	1	1	1	1	1
H0YCU0	H0YCU0	2	2	2		CHRDL2	>tr|H0YCU0|H0YCU0_HUMAN Chordin-like protein 2 (Fragment) OS=Homo sapiens GN=CHRDL2 PE=4 SV=1	1	2	2	2	2	1	1	2	1	1	1	1	1	1	1	1	1	1	1	1	1	1	1	2	1	2	1	1	1	1	1	1	2	1	1	2	1	1	1	1	1	1
E9PGN7;B4E1F0;P05155;H9KV48;B4E1H2	E9PGN7;B4E1F0;P05155;H9KV48;B4E1H2	2;2;2;2;2	2;2;2;2;2	2;2;2;2;2	Plasma protease C1 inhibitor	SERPING1	>tr|E9PGN7|E9PGN7_HUMAN Plasma protease C1 inhibitor OS=Homo sapiens GN=SERPING1 PE=2 SV=1;>tr|B4E1F0|B4E1F0_HUMAN Plasma protease C1 inhibitor OS=Homo sapiens GN=SERPING1 PE=2 SV=1;>sp|P05155|IC1_HUMAN Plasma protease C1 inhibitor OS=Homo sapiens GN=SERPI	5	2	2	2	0	2	1	0	1	2	1	2	2	2	2	2	2	1	2	2	2	2	1	0	2	1	2	2	2	2	2	2	0	2	1	0	1	2	1	2	2	2
P06310	P06310	2	2	1	Ig kappa chain V-II region RPMI 6410		>sp|P06310|KV206_HUMAN Ig kappa chain V-II region RPMI 6410 OS=Homo sapiens PE=4 SV=1	1	2	2	1	1	0	1	0	1	1	1	2	0	0	1	1	1	0	1	1	2	1	1	0	1	1	2	0	1	1	1	1	1	0	1	0	1	1	1	2	0	0
P04406;E7EUT5	P04406;E7EUT5	2;2	2;2	2;2	Glyceraldehyde-3-phosphate dehydrogenase	GAPDH	>sp|P04406|G3P_HUMAN Glyceraldehyde-3-phosphate dehydrogenase OS=Homo sapiens GN=GAPDH PE=1 SV=3;>tr|E7EUT5|E7EUT5_HUMAN Glyceraldehyde-3-phosphate dehydrogenase OS=Homo sapiens GN=GAPDH PE=2 SV=1	2	2	2	2	1	2	1	2	1	2	1	2	2	2	0	2	0	0	0	2	2	2	0	2	0	1	2	2	2	1	2	2	1	2	1	2	1	2	1	2	2	2
Q9UGL1;P41229;Q9BY66;B3KV94;C9JGA3	Q9UGL1;P41229;Q9BY66;B3KV94;C9JGA3	2;1;1;1;1	2;1;1;1;1	2;1;1;1;1	Lysine-specific demethylase 5B;Lysine-specific demethylase 5C;Lysine-specific demethylase 5D	KDM5B;KDM5C;KDM5D;JARID1B	>sp|Q9UGL1|KDM5B_HUMAN Lysine-specific demethylase 5B OS=Homo sapiens GN=KDM5B PE=1 SV=3;>sp|P41229|KDM5C_HUMAN Lysine-specific demethylase 5C OS=Homo sapiens GN=KDM5C PE=1 SV=2;>sp|Q9BY66|KDM5D_HUMAN Lysine-specific demethylase 5D OS=Homo sapiens GN=KDM5D	5	2	2	2	0	0	0	0	0	0	0	0	0	0	0	1	1	1	1	0	1	0	0	1	0	0	1	0	0	0	0	1	0	0	0	0	0	0	0	0	0	0
B7WPL0;Q9NVN3;H0YHS3	B7WPL0;Q9NVN3;H0YHS3	2;2;2	2;2;2	2;2;2	Synembryn-B	RIC8B	>tr|B7WPL0|B7WPL0_HUMAN Synembryn-B OS=Homo sapiens GN=RIC8B PE=2 SV=1;>sp|Q9NVN3|RIC8B_HUMAN Synembryn-B OS=Homo sapiens GN=RIC8B PE=1 SV=2;>tr|H0YHS3|H0YHS3_HUMAN Synembryn-B (Fragment) OS=Homo sapiens GN=RIC8B PE=4 SV=1	3	2	2	2	0	1	0	0	1	1	0	1	1	0	1	0	0	0	0	0	0	0	0	0	0	0	1	0	0	1	0	0	0	1	0	0	1	1	0	1	1	0
Q93008	Q93008	2	2	2	Probable ubiquitin carboxyl-terminal hydrolase FAF-X	USP9X	>sp|Q93008|USP9X_HUMAN Probable ubiquitin carboxyl-terminal hydrolase FAF-X OS=Homo sapiens GN=USP9X PE=1 SV=3	1	2	2	2	0	0	0	0	1	0	0	0	0	0	0	0	0	0	0	0	0	0	0	0	0	1	0	1	1	0	0	0	0	0	0	0	1	0	0	0	0	0
P31946;Q4VY19;Q4VY20	P31946;Q4VY19;Q4VY20	2;1;1	2;1;1	2;1;1	14-3-3 protein beta/alpha;14-3-3 protein beta/alpha, N-terminally processed	YWHAB	>sp|P31946|1433B_HUMAN 14-3-3 protein beta/alpha OS=Homo sapiens GN=YWHAB PE=1 SV=3;>tr|Q4VY19|Q4VY19_HUMAN 14-3-3 protein beta/alpha (Fragment) OS=Homo sapiens GN=YWHAB PE=2 SV=1;>tr|Q4VY20|Q4VY20_HUMAN 14-3-3 protein beta/alpha (Fragment) OS=Homo sapiens	3	2	2	2	0	2	0	0	0	1	1	1	1	1	1	1	1	1	1	1	1	1	0	1	1	1	1	1	1	1	1	1	0	2	0	0	0	1	1	1	1	1
P27797;K7EJB9;K7EL50	P27797;K7EJB9;K7EL50	2;1;1	2;1;1	2;1;1	Calreticulin	CALR	>sp|P27797|CALR_HUMAN Calreticulin OS=Homo sapiens GN=CALR PE=1 SV=1;>tr|K7EJB9|K7EJB9_HUMAN Calreticulin (Fragment) OS=Homo sapiens GN=CALR PE=2 SV=1;>tr|K7EL50|K7EL50_HUMAN Calreticulin (Fragment) OS=Homo sapiens GN=CALR PE=3 SV=1	3	2	2	2	0	2	1	0	0	1	1	1	0	1	1	1	1	0	1	1	1	1	0	0	1	1	1	1	1	1	1	1	0	2	1	0	0	1	1	1	0	1
P15291;B4DMM8	P15291;B4DMM8	2;1	2;1	2;1	Beta-1,4-galactosyltransferase 1;Lactose synthase A protein;N-acetyllactosamine synthase;Beta-N-acetylglucosaminylglycopeptide beta-1,4-galactosyltransferase;Beta-N-acetylglucosaminyl-glycolipid beta-1,4-galactosyltransferase;Processed beta-1,4-galactosyltransferase 1	B4GALT1	>sp|P15291|B4GT1_HUMAN Beta-1,4-galactosyltransferase 1 OS=Homo sapiens GN=B4GALT1 PE=1 SV=5;>tr|B4DMM8|B4DMM8_HUMAN Lactose synthase A protein OS=Homo sapiens GN=B4GALT1 PE=2 SV=1	2	2	2	2	1	1	2	0	1	1	0	1	1	1	1	1	1	0	1	1	1	1	1	0	1	1	1	1	1	0	0	1	1	1	2	0	1	1	0	1	1	1
Q99497;K7ELW0;K7EN27	Q99497;K7ELW0;K7EN27	2;2;2	2;2;2	2;2;2	Protein DJ-1	PARK7	>sp|Q99497|PARK7_HUMAN Protein DJ-1 OS=Homo sapiens GN=PARK7 PE=1 SV=2;>tr|K7ELW0|K7ELW0_HUMAN Protein DJ-1 OS=Homo sapiens GN=PARK7 PE=2 SV=1;>tr|K7EN27|K7EN27_HUMAN Protein DJ-1 (Fragment) OS=Homo sapiens GN=PARK7 PE=2 SV=1	3	2	2	2	0	2	1	1	0	1	1	0	0	1	1	0	1	1	0	1	0	1	0	1	1	0	0	0	0	1	1	1	0	2	1	1	0	1	1	0	0	1
D6RCQ1;D6REM9	D6RCQ1;D6REM9	2;2	2;2	2;2		RUFY3	>tr|D6RCQ1|D6RCQ1_HUMAN Protein RUFY3 (Fragment) OS=Homo sapiens GN=RUFY3 PE=2 SV=1;>tr|D6REM9|D6REM9_HUMAN Protein RUFY3 (Fragment) OS=Homo sapiens GN=RUFY3 PE=2 SV=1	2	2	2	2	0	0	0	0	0	0	0	0	0	0	0	0	0	0	0	0	0	0	0	0	1	0	0	0	0	1	1	0	0	0	0	0	0	0	0	0	0	0
P19652	P19652	2	2	2	Alpha-1-acid glycoprotein 2	ORM2	>sp|P19652|A1AG2_HUMAN Alpha-1-acid glycoprotein 2 OS=Homo sapiens GN=ORM2 PE=1 SV=2	1	2	2	2	1	2	0	2	2	1	1	2	1	2	1	2	0	0	1	1	2	2	2	0	2	2	2	2	2	1	1	1	1	2	0	2	2	1	1	2	1	2
P02794;G3V192;E9PKY7;G3V1D1;E9PK45;E9PRK8;E9PKM5;E9PPQ4;E9PQR3	P02794;G3V192;E9PKY7;G3V1D1;E9PK45;E9PRK8;E9PKM5;E9PPQ4;E9PQR3	2;1;1;1;1;1;1;1;1	2;1;1;1;1;1;1;1;1	2;1;1;1;1;1;1;1;1	Ferritin heavy chain;Ferritin	FTH1	>sp|P02794|FRIH_HUMAN Ferritin heavy chain OS=Homo sapiens GN=FTH1 PE=1 SV=2;>tr|G3V192|G3V192_HUMAN Ferritin OS=Homo sapiens GN=FTH1 PE=2 SV=1;>tr|E9PKY7|E9PKY7_HUMAN Ferritin (Fragment) OS=Homo sapiens GN=FTH1 PE=2 SV=1;>tr|G3V1D1|G3V1D1_HUMAN Ferritin O	9	2	2	2	0	2	0	1	0	0	0	1	1	1	0	0	1	1	0	1	0	1	1	1	0	2	2	1	2	1	0	1	0	2	0	1	0	0	0	1	1	1
O14745;J3QRP6;B3KY21	O14745;J3QRP6;B3KY21	2;1;1	2;1;1	2;1;1	Na(+)/H(+) exchange regulatory cofactor NHE-RF1	SLC9A3R1	>sp|O14745|NHRF1_HUMAN Na(+)/H(+) exchange regulatory cofactor NHE-RF1 OS=Homo sapiens GN=SLC9A3R1 PE=1 SV=4;>tr|J3QRP6|J3QRP6_HUMAN Na(+)/H(+) exchange regulatory cofactor NHE-RF1 (Fragment) OS=Homo sapiens GN=SLC9A3R1 PE=2 SV=1;>tr|B3KY21|B3KY21_HUMAN Na	3	2	2	2	0	2	0	0	0	2	2	2	2	2	2	2	2	2	2	2	2	1	1	1	1	2	2	1	2	2	2	2	0	2	0	0	0	2	2	2	2	2
E9PK25;P23528;E9PP50;G3V1A4;E9PQB7;E9PLJ3;Q9Y281;E9PS23	E9PK25;P23528;E9PP50;G3V1A4;E9PQB7;E9PLJ3;Q9Y281;E9PS23	2;2;2;2;2;2;1;1	2;2;2;2;2;2;1;1	2;2;2;2;2;2;1;1	Cofilin-1;Cofilin-2	CFL1;CFL2	>tr|E9PK25|E9PK25_HUMAN Cofilin-1 OS=Homo sapiens GN=CFL1 PE=2 SV=1;>sp|P23528|COF1_HUMAN Cofilin-1 OS=Homo sapiens GN=CFL1 PE=1 SV=3;>tr|E9PP50|E9PP50_HUMAN Cofilin-1 (Fragment) OS=Homo sapiens GN=CFL1 PE=2 SV=1;>tr|G3V1A4|G3V1A4_HUMAN Cofilin 1 (Non-musc	8	2	2	2	1	1	1	0	0	1	1	2	2	2	1	1	0	0	0	1	0	1	0	1	0	2	1	1	1	0	1	2	1	1	1	0	0	1	1	2	2	2
P19823;Q5T985;Q5T987	P19823;Q5T985;Q5T987	2;2;1	2;2;1	2;2;1	Inter-alpha-trypsin inhibitor heavy chain H2	ITIH2	>sp|P19823|ITIH2_HUMAN Inter-alpha-trypsin inhibitor heavy chain H2 OS=Homo sapiens GN=ITIH2 PE=1 SV=2;>tr|Q5T985|Q5T985_HUMAN Inter-alpha-trypsin inhibitor heavy chain H2 OS=Homo sapiens GN=ITIH2 PE=2 SV=1;>tr|Q5T987|Q5T987_HUMAN Inter-alpha-trypsin inhib	3	2	2	2	0	1	0	1	0	1	1	1	1	1	1	1	1	1	1	1	1	2	1	1	0	1	1	1	1	1	1	1	0	1	0	1	0	1	1	1	1	1
P31947	P31947	2	2	2	14-3-3 protein sigma	SFN	>sp|P31947|1433S_HUMAN 14-3-3 protein sigma OS=Homo sapiens GN=SFN PE=1 SV=1	1	2	2	2	0	1	0	0	0	1	1	1	0	0	1	1	0	1	1	1	0	1	0	1	1	1	1	1	1	1	1	1	0	1	0	0	0	1	1	1	0	0
Q7L8L6	Q7L8L6	2	2	2	FAST kinase domain-containing protein 5	FASTKD5	>sp|Q7L8L6|FAKD5_HUMAN FAST kinase domain-containing protein 5 OS=Homo sapiens GN=FASTKD5 PE=1 SV=1	1	2	2	2	0	0	1	0	0	0	0	1	0	0	0	1	1	0	2	2	1	1	1	0	1	2	0	1	0	0	0	0	0	0	1	0	0	0	0	1	0	0
Q99538;Q86TV3;Q86TV2	Q99538;Q86TV3;Q86TV2	2;2;2	2;2;2	2;2;2	Legumain	LGMN	>sp|Q99538|LGMN_HUMAN Legumain OS=Homo sapiens GN=LGMN PE=1 SV=1;>tr|Q86TV3|Q86TV3_HUMAN Full-length cDNA clone CS0DB001YK19 of Neuroblastoma of Homo sapiens (human) OS=Homo sapiens GN=LGMN PE=2 SV=1;>tr|Q86TV2|Q86TV2_HUMAN Full-length cDNA clone CS0DI002Y	3	2	2	2	0	2	0	0	0	0	1	2	0	1	1	1	2	1	0	0	0	0	0	0	1	1	1	0	2	2	2	2	0	2	0	0	0	0	1	2	0	1
P05154;G3V5Q9	P05154;G3V5Q9	2;1	2;1	2;1	Plasma serine protease inhibitor	SERPINA5	>sp|P05154|IPSP_HUMAN Plasma serine protease inhibitor OS=Homo sapiens GN=SERPINA5 PE=1 SV=3;>tr|G3V5Q9|G3V5Q9_HUMAN Plasma serine protease inhibitor (Fragment) OS=Homo sapiens GN=SERPINA5 PE=2 SV=1	2	2	2	2	0	0	0	0	0	1	0	1	0	1	0	0	1	0	1	0	1	1	2	1	2	1	1	1	1	1	1	1	0	0	0	0	0	1	0	1	0	1
B7ZKJ8;Q14624;F5GXQ1	B7ZKJ8;Q14624;F5GXQ1	2;2;2	2;2;2	2;2;2	Inter-alpha-trypsin inhibitor heavy chain H4;70 kDa inter-alpha-trypsin inhibitor heavy chain H4;35 kDa inter-alpha-trypsin inhibitor heavy chain H4	ITIH4	>tr|B7ZKJ8|B7ZKJ8_HUMAN 35 kDa inter-alpha-trypsin inhibitor heavy chain H4 OS=Homo sapiens GN=ITIH4 PE=2 SV=1;>sp|Q14624|ITIH4_HUMAN Inter-alpha-trypsin inhibitor heavy chain H4 OS=Homo sapiens GN=ITIH4 PE=1 SV=4;>tr|F5GXQ1|F5GXQ1_HUMAN 35 kDa inter-alpha	3	2	2	2	0	2	0	0	0	2	2	2	2	2	2	2	2	1	2	2	2	1	2	1	2	2	2	2	2	2	1	1	0	2	0	0	0	2	2	2	2	2
P01600;P01610;P80362;P01593;P01594;P01599;P01607;P01608;P01609	P01600;P01610;P80362;P01593;P01594;P01599;P01607;P01608;P01609	2;2;2;1;1;1;1;1;1	2;2;2;1;1;1;1;1;1	2;2;2;1;1;1;1;1;1	Ig kappa chain V-I region Hau;Ig kappa chain V-I region WEA;Ig kappa chain V-I region WAT;Ig kappa chain V-I region AG;Ig kappa chain V-I region AU;Ig kappa chain V-I region Gal;Ig kappa chain V-I region Rei;Ig kappa chain V-I region Roy;Ig kappa chain V-I region Scw		>sp|P01600|KV108_HUMAN Ig kappa chain V-I region Hau OS=Homo sapiens PE=1 SV=1;>sp|P01610|KV118_HUMAN Ig kappa chain V-I region WEA OS=Homo sapiens PE=1 SV=1;>sp|P80362|KV125_HUMAN Ig kappa chain V-I region WAT OS=Homo sapiens PE=1 SV=1;>sp|P01593|KV101_HU	9	2	2	2	2	1	1	2	1	1	0	1	1	1	0	1	1	0	0	1	1	1	1	1	1	1	1	1	1	1	2	1	2	1	1	2	1	1	0	1	1	1
P49006	P49006	2	2	2	MARCKS-related protein	MARCKSL1	>sp|P49006|MRP_HUMAN MARCKS-related protein OS=Homo sapiens GN=MARCKSL1 PE=1 SV=2	1	2	2	2	0	1	0	0	0	1	1	1	1	1	1	1	1	1	1	1	1	1	1	1	1	2	1	1	1	1	1	1	0	1	0	0	0	1	1	1	1	1
D6REA1;Q9H173;D6RIU8;D6RAI3;D6RBP7;D6RG16;D6R940	D6REA1;Q9H173;D6RIU8;D6RAI3;D6RBP7;D6RG16;D6R940	2;2;1;1;1;1;1	2;2;1;1;1;1;1	2;2;1;1;1;1;1	Nucleotide exchange factor SIL1	SIL1	>tr|D6REA1|D6REA1_HUMAN Nucleotide exchange factor SIL1 OS=Homo sapiens GN=SIL1 PE=2 SV=1;>sp|Q9H173|SIL1_HUMAN Nucleotide exchange factor SIL1 OS=Homo sapiens GN=SIL1 PE=1 SV=1;>tr|D6RIU8|D6RIU8_HUMAN Nucleotide exchange factor SIL1 (Fragment) OS=Homo sap	7	2	2	2	0	1	0	0	0	0	0	1	0	1	1	0	0	0	1	1	1	1	1	0	1	2	2	1	0	1	1	1	0	1	0	0	0	0	0	1	0	1
Q8WVE6	Q8WVE6	2	2	2	Transmembrane protein 171	TMEM171	>sp|Q8WVE6|TM171_HUMAN Transmembrane protein 171 OS=Homo sapiens GN=TMEM171 PE=2 SV=3	1	2	2	2	0	0	0	0	0	0	0	0	0	0	0	0	0	0	0	0	0	0	0	0	0	0	0	0	0	1	0	1	0	0	0	0	0	0	0	0	0	0
P14324	P14324	2	2	2	Farnesyl pyrophosphate synthase	FDPS	>sp|P14324|FPPS_HUMAN Farnesyl pyrophosphate synthase OS=Homo sapiens GN=FDPS PE=1 SV=4	1	2	2	2	0	1	0	0	0	1	1	0	0	0	0	1	1	0	0	1	0	0	0	1	0	0	2	1	1	1	1	1	0	1	0	0	0	1	1	0	0	0
P12273	P12273	2	2	2	Prolactin-inducible protein	PIP	>sp|P12273|PIP_HUMAN Prolactin-inducible protein OS=Homo sapiens GN=PIP PE=1 SV=1	1	2	2	2	0	1	1	1	0	1	1	1	1	1	0	1	1	1	1	1	1	1	1	1	1	1	1	1	1	1	1	1	0	1	1	1	0	1	1	1	1	1
REV__M0R2B7;REV__P28340;REV__M0QZR8;REV__M0QZB4	REV__M0R2B7;REV__P28340;REV__M0QZR8;REV__M0QZB4	2;2;1;1	2;2;1;1	2;2;1;1			>tr|M0R2B7|M0R2B7_HUMAN DNA polymerase OS=Homo sapiens GN=POLD1 PE=2 SV=1;>sp|P28340|DPOD1_HUMAN DNA polymerase delta catalytic subunit OS=Homo sapiens GN=POLD1 PE=1 SV=2;>tr|M0QZR8|M0QZR8_HUMAN DNA polymerase OS=Homo sapiens GN=POLD1 PE=2 SV=1;>tr|M0QZB4|	4	2	2	2	0	1	1	1	1	1	0	1	0	0	0	0	0	0	0	0	0	0	1	0	0	0	0	0	1	0	0	0	0	1	1	1	1	1	0	1	0	0
P43652	P43652	2	2	2	Afamin	AFM	>sp|P43652|AFAM_HUMAN Afamin OS=Homo sapiens GN=AFM PE=1 SV=1	1	2	2	2	0	0	0	0	0	0	0	1	1	0	0	1	0	1	1	2	0	1	1	1	1	1	1	1	1	1	1	1	0	0	0	0	0	0	0	1	1	0
Q9NP72;Q5W0J0	Q9NP72;Q5W0J0	2;1	2;1	2;1	Ras-related protein Rab-18	RAB18	>sp|Q9NP72|RAB18_HUMAN Ras-related protein Rab-18 OS=Homo sapiens GN=RAB18 PE=1 SV=1;>tr|Q5W0J0|Q5W0J0_HUMAN Ras-related protein Rab-18 OS=Homo sapiens GN=RAB18 PE=2 SV=1	2	2	2	2	0	1	0	2	0	0	0	0	1	2	0	0	0	0	0	1	1	1	0	1	0	1	1	1	1	1	0	1	0	1	0	2	0	0	0	0	1	2
P22079;F5H386;J3QSD8;J3KT11	P22079;F5H386;J3QSD8;J3KT11	2;2;1;1	2;2;1;1	2;2;1;1	Lactoperoxidase	LPO	>sp|P22079|PERL_HUMAN Lactoperoxidase OS=Homo sapiens GN=LPO PE=1 SV=2;>tr|F5H386|F5H386_HUMAN Lactoperoxidase OS=Homo sapiens GN=LPO PE=2 SV=1;>tr|J3QSD8|J3QSD8_HUMAN Lactoperoxidase (Fragment) OS=Homo sapiens GN=LPO PE=2 SV=1;>tr|J3KT11|J3KT11_HUMAN Lact	4	2	2	2	0	1	0	0	0	1	1	2	1	1	1	1	1	0	1	0	0	0	0	0	0	1	0	0	1	0	1	1	0	1	0	0	0	1	1	2	1	1
Q7Z4W1;J3QS36;J3KS22;J3QL34;J3KSZ5;J3KRZ4;J3QS45	Q7Z4W1;J3QS36;J3KS22;J3QL34;J3KSZ5;J3KRZ4;J3QS45	2;2;2;1;1;1;1	2;2;2;1;1;1;1	2;2;2;1;1;1;1	L-xylulose reductase	DCXR	>sp|Q7Z4W1|DCXR_HUMAN L-xylulose reductase OS=Homo sapiens GN=DCXR PE=1 SV=2;>tr|J3QS36|J3QS36_HUMAN L-xylulose reductase (Fragment) OS=Homo sapiens GN=DCXR PE=3 SV=1;>tr|J3KS22|J3KS22_HUMAN L-xylulose reductase (Fragment) OS=Homo sapiens GN=DCXR PE=2 SV=1	7	2	2	2	0	0	0	0	0	1	0	0	0	0	0	1	0	0	0	1	0	1	0	0	1	1	1	1	1	1	1	1	0	0	0	0	0	1	0	0	0	0
A8MTF8;P58499	A8MTF8;P58499	2;2	2;2	2;2	Protein FAM3B	FAM3B	>tr|A8MTF8|A8MTF8_HUMAN Protein FAM3B OS=Homo sapiens GN=FAM3B PE=2 SV=2;>sp|P58499|FAM3B_HUMAN Protein FAM3B OS=Homo sapiens GN=FAM3B PE=1 SV=2	2	2	2	2	0	0	0	1	0	1	0	2	1	1	1	0	0	0	1	1	0	1	1	1	1	0	1	1	0	1	1	1	0	0	0	1	0	1	0	2	1	1
P28838;H0Y9Q1	P28838;H0Y9Q1	2;1	2;1	2;1	Cytosol aminopeptidase	LAP3	>sp|P28838|AMPL_HUMAN Cytosol aminopeptidase OS=Homo sapiens GN=LAP3 PE=1 SV=3;>tr|H0Y9Q1|H0Y9Q1_HUMAN Cytosol aminopeptidase (Fragment) OS=Homo sapiens GN=LAP3 PE=2 SV=1	2	2	2	2	0	1	1	0	0	1	1	1	1	1	1	1	1	0	1	1	0	1	1	1	1	0	2	1	1	1	1	1	0	1	1	0	0	1	1	1	1	1
E9PN11;P08134;P61586;Q5JR08;U3KQV3;U3KQA9;Q5JR05;C9JX21;E9PQH6;C9JNR4;Q5JR07;Q5JR06;C9JRM1;C9J1T2;E9PLA2	E9PN11;P08134;P61586;Q5JR08;U3KQV3;U3KQA9;Q5JR05;C9JX21;E9PQH6;C9JNR4;Q5JR07;Q5JR06;C9JRM1;C9J1T2;E9PLA2	2;2;2;2;1;1;1;1;1;1;1;1;1;1;1	2;2;2;2;1;1;1;1;1;1;1;1;1;1;1	2;2;2;2;1;1;1;1;1;1;1;1;1;1;1	Rho-related GTP-binding protein RhoC;Transforming protein RhoA	RHOC;RHOA	>tr|E9PN11|E9PN11_HUMAN Rho-related GTP-binding protein RhoC (Fragment) OS=Homo sapiens GN=RHOC PE=2 SV=1;>sp|P08134|RHOC_HUMAN Rho-related GTP-binding protein RhoC OS=Homo sapiens GN=RHOC PE=1 SV=1;>sp|P61586|RHOA_HUMAN Transforming protein RhoA OS=Homo s	15	2	2	2	0	2	0	0	0	0	0	0	0	1	2	0	0	1	0	1	1	1	0	0	1	0	0	2	2	1	2	1	0	2	0	0	0	0	0	0	0	1
Q5TZA2;B1AKD8	Q5TZA2;B1AKD8	2;1	2;1	2;1	Rootletin	CROCC	>sp|Q5TZA2|CROCC_HUMAN Rootletin OS=Homo sapiens GN=CROCC PE=1 SV=1;>tr|B1AKD8|B1AKD8_HUMAN Rootletin (Fragment) OS=Homo sapiens GN=CROCC PE=4 SV=2	2	2	2	2	0	0	0	0	0	1	0	1	0	1	1	0	0	0	0	1	0	1	1	0	0	1	1	0	0	0	0	1	0	0	0	0	0	1	0	1	0	1
P19440;P36268;A6NGU5;B5MCK8;E7ET76;E7ETR7	P19440;P36268;A6NGU5;B5MCK8;E7ET76;E7ETR7	2;2;2;2;2;1	2;2;2;2;2;1	2;2;2;2;2;1	Gamma-glutamyltranspeptidase 1;Gamma-glutamyltranspeptidase 1 heavy chain;Gamma-glutamyltranspeptidase 1 light chain;Gamma-glutamyltranspeptidase 2;Gamma-glutamyltranspeptidase 2 heavy chain;Gamma-glutamyltranspeptidase 2 light chain;Putative gamma-glutamyltranspeptidase 3;Putative gamma-glutamyltranspeptidase 3 heavy chain;Putative gamma-glutamyltranspeptidase 3 light chain	GGT1;GGT2;GGT3P	>sp|P19440|GGT1_HUMAN Gamma-glutamyltranspeptidase 1 OS=Homo sapiens GN=GGT1 PE=1 SV=2;>sp|P36268|GGT2_HUMAN Gamma-glutamyltranspeptidase 2 OS=Homo sapiens GN=GGT2 PE=1 SV=3;>sp|A6NGU5|GGT3_HUMAN Putative gamma-glutamyltranspeptidase 3 OS=Homo sapiens GN=G	6	2	2	2	1	0	0	2	0	0	0	1	1	1	0	0	0	0	1	1	0	0	1	1	0	1	1	2	1	1	1	1	1	0	0	2	0	0	0	1	1	1
Q32Q12;J3KPD9;P15531;P22392;E7ERL0;O60361;E5RHP0;F6XY72;C9K028	Q32Q12;J3KPD9;P15531;P22392;E7ERL0;O60361;E5RHP0;F6XY72;C9K028	2;2;2;2;2;1;1;1;1	2;2;2;2;2;1;1;1;1	2;2;2;2;2;1;1;1;1	Nucleoside diphosphate kinase;Nucleoside diphosphate kinase A;Nucleoside diphosphate kinase B;Putative nucleoside diphosphate kinase	NME1-NME2;NME1;NME2;NME2P1	>tr|Q32Q12|Q32Q12_HUMAN Nucleoside diphosphate kinase OS=Homo sapiens GN=NME1-NME2 PE=2 SV=1;>tr|J3KPD9|J3KPD9_HUMAN Nucleoside diphosphate kinase B OS=Homo sapiens GN=NME2 PE=2 SV=1;>sp|P15531|NDKA_HUMAN Nucleoside diphosphate kinase A OS=Homo sapiens GN=	9	2	2	2	0	2	0	0	1	1	1	1	0	0	1	1	1	0	1	1	0	1	0	1	0	0	1	1	0	0	0	0	0	2	0	0	1	1	1	1	0	0
B7Z831;Q9NZH0	B7Z831;Q9NZH0	2;2	2;2	2;2	G-protein coupled receptor family C group 5 member B	GPRC5B	>tr|B7Z831|B7Z831_HUMAN G-protein-coupled receptor family C group 5 member B OS=Homo sapiens GN=GPRC5B PE=2 SV=1;>sp|Q9NZH0|GPC5B_HUMAN G-protein coupled receptor family C group 5 member B OS=Homo sapiens GN=GPRC5B PE=2 SV=2	2	2	2	2	1	0	0	0	0	0	1	0	0	0	0	0	0	0	0	1	0	0	0	0	0	2	1	0	0	0	0	0	1	0	0	0	0	0	1	0	0	0
P05067;E9PG40;E9PEV0;H7C0V9;H7C104	P05067;E9PG40;E9PEV0;H7C0V9;H7C104	2;2;2;2;1	2;2;2;2;1	2;2;2;2;1	Amyloid beta A4 protein;N-APP;Soluble APP-alpha;Soluble APP-beta;C99;Beta-amyloid protein 42;Beta-amyloid protein 40;C83;P3(42);P3(40);C80;Gamma-secretase C-terminal fragment 59;Gamma-secretase C-terminal fragment 57;Gamma-secretase C-terminal fragment 50;C31	APP	>sp|P05067|A4_HUMAN Amyloid beta A4 protein OS=Homo sapiens GN=APP PE=1 SV=3;>tr|E9PG40|E9PG40_HUMAN Gamma-secretase C-terminal fragment 59 OS=Homo sapiens GN=APP PE=2 SV=1;>tr|E9PEV0|E9PEV0_HUMAN Gamma-secretase C-terminal fragment 59 OS=Homo sapiens GN=A	5	2	2	2	0	0	0	0	0	0	0	1	0	0	0	0	0	0	1	1	1	0	1	0	0	1	1	0	1	0	0	1	0	0	0	0	0	0	0	1	0	0
P04792;F8WE04	P04792;F8WE04	2;1	2;1	2;1	Heat shock protein beta-1	HSPB1	>sp|P04792|HSPB1_HUMAN Heat shock protein beta-1 OS=Homo sapiens GN=HSPB1 PE=1 SV=2;>tr|F8WE04|F8WE04_HUMAN Heat shock protein beta-1 OS=Homo sapiens GN=HSPB1 PE=2 SV=1	2	2	2	2	0	2	0	0	0	0	1	0	0	0	0	0	0	0	0	0	0	0	1	0	0	1	0	0	0	1	1	1	0	2	0	0	0	0	1	0	0	0
P25774;U3KQE7;U3KPS4	P25774;U3KQE7;U3KPS4	2;2;1	2;2;1	2;2;1	Cathepsin S	CTSS	>sp|P25774|CATS_HUMAN Cathepsin S OS=Homo sapiens GN=CTSS PE=1 SV=3;>tr|U3KQE7|U3KQE7_HUMAN Cathepsin S (Fragment) OS=Homo sapiens GN=CTSS PE=4 SV=1;>tr|U3KPS4|U3KPS4_HUMAN Cathepsin S (Fragment) OS=Homo sapiens GN=CTSS PE=4 SV=1	3	2	2	2	0	0	0	0	0	0	0	1	1	0	1	1	0	0	0	0	0	1	1	0	2	1	1	0	0	0	1	2	0	0	0	0	0	0	0	1	1	0
Q08345;A2ABM8;Q6ZNR9;E7EPH4;E7EQ30;A2ABL2;E7EUP7;E7EPN2;E7ETI3;E7ERI6;A2ABL0;E7ESR9;E7ERN0;E7EVW6;E7EUD5;E7ETX3;E7ES06;E7EVT1;E7EN94;E7ENJ2;E7EXB0;E7EX99;E7EQ23	Q08345;A2ABM8;Q6ZNR9;E7EPH4;E7EQ30;A2ABL2;E7EUP7;E7EPN2;E7ETI3;E7ERI6;A2ABL0;E7ESR9;E7ERN0;E7EVW6;E7EUD5;E7ETX3;E7ES06;E7EVT1;E7EN94;E7ENJ2;E7EXB0;E7EX99;E7EQ23	2;1;1;1;1;1;1;1;1;1;1;1;1;1;1;1;1;1;1;1;1;1;1	2;1;1;1;1;1;1;1;1;1;1;1;1;1;1;1;1;1;1;1;1;1;1	2;1;1;1;1;1;1;1;1;1;1;1;1;1;1;1;1;1;1;1;1;1;1	Epithelial discoidin domain-containing receptor 1	DDR1	>sp|Q08345|DDR1_HUMAN Epithelial discoidin domain-containing receptor 1 OS=Homo sapiens GN=DDR1 PE=1 SV=1;>tr|A2ABM8|A2ABM8_HUMAN Epithelial discoidin domain-containing receptor 1 (Fragment) OS=Homo sapiens GN=DDR1 PE=2 SV=1;>tr|Q6ZNR9|Q6ZNR9_HUMAN Epithel	23	2	2	2	0	0	0	0	0	0	0	1	1	1	1	1	0	0	1	0	0	1	0	0	1	0	1	0	1	0	1	0	0	0	0	0	0	0	0	1	1	1
H0Y4E8;J3KPC8;Q9Y2K2;H0Y494;A1A5A8;A1A5A9	H0Y4E8;J3KPC8;Q9Y2K2;H0Y494;A1A5A8;A1A5A9	2;2;2;2;2;2	2;2;2;2;2;2	2;2;2;2;2;2	Serine/threonine-protein kinase SIK3	SIK3;KIAA0999	>tr|H0Y4E8|H0Y4E8_HUMAN Serine/threonine-protein kinase SIK3 (Fragment) OS=Homo sapiens GN=SIK3 PE=4 SV=1;>tr|J3KPC8|J3KPC8_HUMAN Serine/threonine-protein kinase SIK3 OS=Homo sapiens GN=SIK3 PE=2 SV=1;>sp|Q9Y2K2|SIK3_HUMAN Serine/threonine-protein kinase S	6	2	2	2	0	0	0	0	0	0	0	1	0	0	0	0	0	0	0	0	0	0	0	0	1	0	0	0	0	0	0	0	0	0	0	0	0	0	0	1	0	0
REV__Q8NB14;REV__Q3ZCV1;REV__H0Y9H5	REV__Q8NB14;REV__Q3ZCV1;REV__H0Y9H5	2;2;2	2;2;2	2;2;2			>sp|Q8NB14|UBP38_HUMAN Ubiquitin carboxyl-terminal hydrolase 38 OS=Homo sapiens GN=USP38 PE=2 SV=2;>tr|Q3ZCV1|Q3ZCV1_HUMAN Ubiquitin carboxyl-terminal hydrolase OS=Homo sapiens GN=USP38 PE=2 SV=1;>tr|H0Y9H5|H0Y9H5_HUMAN Ubiquitin carboxyl-terminal hydrolas	3	2	2	2	0	0	0	0	0	0	0	0	0	0	0	0	0	0	0	0	0	0	0	0	0	0	1	0	0	0	1	0	0	0	0	0	0	0	0	0	0	0
O43314;D6RBU4;H0Y9M0	O43314;D6RBU4;H0Y9M0	2;2;1	2;2;1	2;2;1	Inositol hexakisphosphate and diphosphoinositol-pentakisphosphate kinase 2	PPIP5K2	>sp|O43314|VIP2_HUMAN Inositol hexakisphosphate and diphosphoinositol-pentakisphosphate kinase 2 OS=Homo sapiens GN=PPIP5K2 PE=1 SV=3;>tr|D6RBU4|D6RBU4_HUMAN Inositol hexakisphosphate and diphosphoinositol-pentakisphosphate kinase 2 (Fragment) OS=Homo sapi	3	2	2	2	1	0	0	0	0	0	0	0	0	0	0	0	0	0	0	0	0	0	0	0	0	0	0	0	0	1	0	0	1	0	0	0	0	0	0	0	0	0
O43707;F5GXS2;H7C144	O43707;F5GXS2;H7C144	2;2;2	2;2;2	2;2;2	Alpha-actinin-4	ACTN4	>sp|O43707|ACTN4_HUMAN Alpha-actinin-4 OS=Homo sapiens GN=ACTN4 PE=1 SV=2;>tr|F5GXS2|F5GXS2_HUMAN Alpha-actinin-4 OS=Homo sapiens GN=ACTN4 PE=2 SV=1;>tr|H7C144|H7C144_HUMAN Alpha-actinin-4 (Fragment) OS=Homo sapiens GN=ACTN4 PE=2 SV=1	3	2	2	2	0	0	0	0	0	1	0	1	0	1	1	1	1	0	0	0	0	0	0	0	0	0	1	0	0	0	0	0	0	0	0	0	0	1	0	1	0	1
P14618;H3BTN5;P30613;Q504U3;H3BQ34;H3BTJ2;H3BUW1;H3BT25;H3BU13	P14618;H3BTN5;P30613;Q504U3;H3BQ34;H3BTJ2;H3BUW1;H3BT25;H3BU13	2;2;1;1;1;1;1;1;1	2;2;1;1;1;1;1;1;1	2;2;1;1;1;1;1;1;1	Pyruvate kinase isozymes M1/M2;Pyruvate kinase;Pyruvate kinase isozymes R/L	PKM2;PKLR	>sp|P14618|KPYM_HUMAN Pyruvate kinase PKM OS=Homo sapiens GN=PKM PE=1 SV=4;>tr|H3BTN5|H3BTN5_HUMAN Pyruvate kinase (Fragment) OS=Homo sapiens GN=PKM PE=2 SV=1;>sp|P30613|KPYR_HUMAN Pyruvate kinase PKLR OS=Homo sapiens GN=PKLR PE=1 SV=2;>tr|Q504U3|Q504U3_HU	9	2	2	2	1	2	1	0	1	0	0	0	1	0	0	0	0	0	0	0	0	0	1	1	1	1	0	1	1	0	0	0	1	2	1	0	1	0	0	0	1	0
O00299	O00299	2	2	2	Chloride intracellular channel protein 1	CLIC1	>sp|O00299|CLIC1_HUMAN Chloride intracellular channel protein 1 OS=Homo sapiens GN=CLIC1 PE=1 SV=4	1	2	2	2	0	2	0	0	0	1	0	1	1	1	0	1	0	1	0	0	1	1	1	1	1	1	1	1	1	1	1	0	0	2	0	0	0	1	0	1	1	1
P15153;P60763;P63000;B1AH78;Q9H4E5;P17081;P84095;B1AH80;G3V476;G3V4H1;B1AH77;Q5JYX0;J3QLK0;J3KSC4;B1AH79;F8WET9	P15153;P60763;P63000;B1AH78;Q9H4E5;P17081;P84095;B1AH80;G3V476;G3V4H1;B1AH77;Q5JYX0;J3QLK0;J3KSC4;B1AH79;F8WET9	2;2;2;2;1;1;1;1;1;1;1;1;1;1;1;1	1;1;1;1;0;0;0;1;0;0;1;0;1;1;0;0	1;1;1;1;0;0;0;1;0;0;1;0;1;1;0;0	Ras-related C3 botulinum toxin substrate 2;Ras-related C3 botulinum toxin substrate 3;Ras-related C3 botulinum toxin substrate 1;Rho-related GTP-binding protein RhoJ;Rho-related GTP-binding protein RhoQ;Rho-related GTP-binding protein RhoG	RAC2;RAC3;RAC1;RHOJ;RHOQ;RHOG;CDC42	>sp|P15153|RAC2_HUMAN Ras-related C3 botulinum toxin substrate 2 OS=Homo sapiens GN=RAC2 PE=1 SV=1;>sp|P60763|RAC3_HUMAN Ras-related C3 botulinum toxin substrate 3 OS=Homo sapiens GN=RAC3 PE=1 SV=1;>sp|P63000|RAC1_HUMAN Ras-related C3 botulinum toxin subst	16	2	1	1	0	1	0	1	0	0	0	0	0	0	0	0	0	0	1	2	1	0	0	0	0	2	1	0	1	2	1	1	0	0	0	0	0	0	0	0	0	0
Q9H4G4;Q5VZR0	Q9H4G4;Q5VZR0	2;2	2;2	2;2	Golgi-associated plant pathogenesis-related protein 1	GLIPR2	>sp|Q9H4G4|GAPR1_HUMAN Golgi-associated plant pathogenesis-related protein 1 OS=Homo sapiens GN=GLIPR2 PE=1 SV=3;>tr|Q5VZR0|Q5VZR0_HUMAN Golgi-associated plant pathogenesis-related protein 1 OS=Homo sapiens GN=GLIPR2 PE=2 SV=1	2	2	2	2	1	0	0	1	0	1	1	1	0	1	1	1	1	0	0	2	1	1	0	1	0	2	1	1	0	1	1	0	1	0	0	1	0	1	1	1	0	1
O00584;D6RHI9;D6REQ6;H0YAE9	O00584;D6RHI9;D6REQ6;H0YAE9	2;2;2;2	2;2;2;2	2;2;2;2	Ribonuclease T2	RNASET2	>sp|O00584|RNT2_HUMAN Ribonuclease T2 OS=Homo sapiens GN=RNASET2 PE=1 SV=2;>tr|D6RHI9|D6RHI9_HUMAN Ribonuclease T2 (Fragment) OS=Homo sapiens GN=RNASET2 PE=2 SV=1;>tr|D6REQ6|D6REQ6_HUMAN Ribonuclease T2 OS=Homo sapiens GN=RNASET2 PE=2 SV=1;>tr|H0YAE9|H0YAE	4	2	2	2	0	0	0	0	0	0	0	2	1	0	0	0	0	0	1	0	0	0	0	0	0	1	0	0	0	1	1	0	0	0	0	0	0	0	0	2	1	0
P51153	P51153	2	2	1	Ras-related protein Rab-13	RAB13	>sp|P51153|RAB13_HUMAN Ras-related protein Rab-13 OS=Homo sapiens GN=RAB13 PE=1 SV=1	1	2	2	1	0	0	0	0	0	0	0	0	0	0	0	0	0	0	0	0	0	1	1	0	1	1	0	0	0	0	0	0	0	0	0	0	0	0	0	0	0	0
Q15907;P62491;H3BSC1;B4DMK0;H3BMH2;J3KQP6;B4DQU5	Q15907;P62491;H3BSC1;B4DMK0;H3BMH2;J3KQP6;B4DQU5	2;2;2;2;2;2;1	2;2;2;2;2;2;1	2;2;2;2;2;2;1	Ras-related protein Rab-11B;Ras-related protein Rab-11A	RAB11B;RAB11A	>sp|Q15907|RB11B_HUMAN Ras-related protein Rab-11B OS=Homo sapiens GN=RAB11B PE=1 SV=4;>sp|P62491|RB11A_HUMAN Ras-related protein Rab-11A OS=Homo sapiens GN=RAB11A PE=1 SV=3;>tr|H3BSC1|H3BSC1_HUMAN Ras-related protein Rab-11A OS=Homo sapiens GN=RAB11A PE=2	7	2	2	2	0	0	0	0	0	0	0	1	1	1	0	1	0	0	0	0	0	1	0	0	1	0	0	0	0	0	1	1	0	0	0	0	0	0	0	1	1	1
F2Z2T2;P23025	F2Z2T2;P23025	2;1	2;1	2;1	DNA repair protein complementing XP-A cells	XPA	>tr|F2Z2T2|F2Z2T2_HUMAN DNA repair protein-complementing XP-A cells OS=Homo sapiens GN=XPA PE=2 SV=1;>sp|P23025|XPA_HUMAN DNA repair protein complementing XP-A cells OS=Homo sapiens GN=XPA PE=1 SV=1	2	2	2	2	0	0	0	0	0	0	0	0	0	0	0	0	1	0	0	0	0	0	1	0	0	0	0	0	0	0	0	0	0	0	0	0	0	0	0	0	0	0
Q9BRK5;G3V1E2;H0Y3T6	Q9BRK5;G3V1E2;H0Y3T6	2;2;2	2;2;2	2;2;2	45 kDa calcium-binding protein	SDF4	>sp|Q9BRK5|CAB45_HUMAN 45 kDa calcium-binding protein OS=Homo sapiens GN=SDF4 PE=1 SV=1;>tr|G3V1E2|G3V1E2_HUMAN 45 kDa calcium-binding protein OS=Homo sapiens GN=SDF4 PE=2 SV=1;>tr|H0Y3T6|H0Y3T6_HUMAN 45 kDa calcium-binding protein (Fragment) OS=Homo sapie	3	2	2	2	0	1	0	0	0	0	0	0	0	0	0	0	0	0	1	1	0	0	0	0	0	0	1	0	0	0	1	0	0	1	0	0	0	0	0	0	0	0
Q9HB40;I3L4Z9	Q9HB40;I3L4Z9	2;1	2;1	2;1	Retinoid-inducible serine carboxypeptidase	SCPEP1	>sp|Q9HB40|RISC_HUMAN Retinoid-inducible serine carboxypeptidase OS=Homo sapiens GN=SCPEP1 PE=1 SV=1;>tr|I3L4Z9|I3L4Z9_HUMAN Retinoid-inducible serine carboxypeptidase (Fragment) OS=Homo sapiens GN=SCPEP1 PE=4 SV=1	2	2	2	2	0	1	0	0	0	0	0	0	0	0	0	0	0	0	0	0	0	0	0	0	0	0	1	0	0	0	0	1	0	1	0	0	0	0	0	0	0	0
E9PRY8;P29692;E9PK01;H0YCK7;E9PI39;E9PQ49;E9PL12;E9PPR1;E9PIZ1;E9PMW7;E9PL71;E9PN91	E9PRY8;P29692;E9PK01;H0YCK7;E9PI39;E9PQ49;E9PL12;E9PPR1;E9PIZ1;E9PMW7;E9PL71;E9PN91	2;2;2;2;2;2;2;2;2;2;1;1	2;2;2;2;2;2;2;2;2;2;1;1	2;2;2;2;2;2;2;2;2;2;1;1	Elongation factor 1-delta	EEF1D	>tr|E9PRY8|E9PRY8_HUMAN Elongation factor 1-delta OS=Homo sapiens GN=EEF1D PE=2 SV=1;>sp|P29692|EF1D_HUMAN Elongation factor 1-delta OS=Homo sapiens GN=EEF1D PE=1 SV=5;>tr|E9PK01|E9PK01_HUMAN Elongation factor 1-delta (Fragment) OS=Homo sapiens GN=EEF1D PE	12	2	2	2	0	1	0	0	0	0	0	1	0	0	0	0	0	0	0	0	0	0	0	0	0	0	2	0	0	0	0	1	0	1	0	0	0	0	0	1	0	0
Q9BYQ4;B5MDD6;Q9BYQ0;I3NI30;Q9BYP9;A8MXZ3;A8MTY7;Q9BYQ3;Q9BYQ2	Q9BYQ4;B5MDD6;Q9BYQ0;I3NI30;Q9BYP9;A8MXZ3;A8MTY7;Q9BYQ3;Q9BYQ2	2;2;2;2;2;1;1;1;1	2;2;2;2;2;1;1;1;1	2;2;2;2;2;1;1;1;1	Keratin-associated protein 9-2;Keratin-associated protein 9-8;Keratin-associated protein 9-9;Keratin-associated protein 9-1;Keratin-associated protein 9-7;Keratin-associated protein 9-3;Keratin-associated protein 9-4	KRTAP9-2;KRTAP9-9;KRTAP9-8;KRTAP9-1;KRTAP9-7;KRTAP9-3;KRTAP9-4	>sp|Q9BYQ4|KRA92_HUMAN Keratin-associated protein 9-2 OS=Homo sapiens GN=KRTAP9-2 PE=2 SV=2;>tr|B5MDD6|B5MDD6_HUMAN Keratin-associated protein 9-9 OS=Homo sapiens GN=KRTAP9-9 PE=4 SV=1;>sp|Q9BYQ0|KRA98_HUMAN Keratin-associated protein 9-8 OS=Homo sapiens G	9	2	2	2	0	0	0	0	0	0	0	0	0	0	0	0	0	0	0	0	1	2	0	1	0	1	1	1	0	1	1	0	0	0	0	0	0	0	0	0	0	0
Q8NBJ4;C9JYM4;F8WAT9	Q8NBJ4;C9JYM4;F8WAT9	2;1;1	2;1;1	2;1;1	Golgi membrane protein 1	GOLM1	>sp|Q8NBJ4|GOLM1_HUMAN Golgi membrane protein 1 OS=Homo sapiens GN=GOLM1 PE=1 SV=1;>tr|C9JYM4|C9JYM4_HUMAN Golgi membrane protein 1 (Fragment) OS=Homo sapiens GN=GOLM1 PE=2 SV=1;>tr|F8WAT9|F8WAT9_HUMAN Golgi membrane protein 1 OS=Homo sapiens GN=GOLM1 PE=4	3	2	2	2	0	0	0	0	0	1	0	0	0	0	0	0	0	0	0	0	0	0	0	0	0	0	1	0	0	0	0	0	0	0	0	0	0	1	0	0	0	0
P28799;K7EKL3;K7EQ05;K7EMR1	P28799;K7EKL3;K7EQ05;K7EMR1	2;2;1;1	2;2;1;1	2;2;1;1	Granulins;Acrogranin;Paragranulin;Granulin-1;Granulin-2;Granulin-3;Granulin-4;Granulin-5;Granulin-6;Granulin-7	GRN	>sp|P28799|GRN_HUMAN Granulins OS=Homo sapiens GN=GRN PE=1 SV=2;>tr|K7EKL3|K7EKL3_HUMAN Paragranulin (Fragment) OS=Homo sapiens GN=GRN PE=4 SV=1;>tr|K7EQ05|K7EQ05_HUMAN Paragranulin OS=Homo sapiens GN=GRN PE=2 SV=1;>tr|K7EMR1|K7EMR1_HUMAN Paragranulin (Fra	4	2	2	2	0	1	0	0	0	0	1	1	0	0	0	1	1	1	0	0	0	1	0	0	0	0	1	0	0	0	0	0	0	1	0	0	0	0	1	1	0	0
P04040	P04040	2	2	2	Catalase	CAT	>sp|P04040|CATA_HUMAN Catalase OS=Homo sapiens GN=CAT PE=1 SV=3	1	2	2	2	0	2	0	0	0	0	0	0	0	0	0	0	0	0	0	0	0	0	0	0	0	0	0	0	0	0	0	0	0	2	0	0	0	0	0	0	0	0
Q9UKX3	Q9UKX3	2	2	2	Myosin-13	MYH13	>sp|Q9UKX3|MYH13_HUMAN Myosin-13 OS=Homo sapiens GN=MYH13 PE=1 SV=2	1	2	2	2	0	0	1	0	0	0	1	0	0	0	0	0	0	0	0	0	0	0	0	0	0	0	0	0	0	0	0	0	0	0	1	0	0	0	1	0	0	0
P53396;B4E3P0;K7EIE7	P53396;B4E3P0;K7EIE7	2;2;1	2;2;1	2;2;1	ATP-citrate synthase	ACLY	>sp|P53396|ACLY_HUMAN ATP-citrate synthase OS=Homo sapiens GN=ACLY PE=1 SV=3;>tr|B4E3P0|B4E3P0_HUMAN ATP-citrate synthase OS=Homo sapiens GN=ACLY PE=2 SV=1;>tr|K7EIE7|K7EIE7_HUMAN ATP-citrate synthase (Fragment) OS=Homo sapiens GN=ACLY PE=2 SV=1	3	2	2	2	0	2	0	0	0	0	0	0	0	0	0	0	0	0	0	0	0	0	0	0	0	0	0	0	0	0	0	0	0	2	0	0	0	0	0	0	0	0
P49419;F8VS02;H0YHM6	P49419;F8VS02;H0YHM6	2;1;1	2;1;1	2;1;1	Alpha-aminoadipic semialdehyde dehydrogenase	ALDH7A1	>sp|P49419|AL7A1_HUMAN Alpha-aminoadipic semialdehyde dehydrogenase OS=Homo sapiens GN=ALDH7A1 PE=1 SV=5;>tr|F8VS02|F8VS02_HUMAN Alpha-aminoadipic semialdehyde dehydrogenase OS=Homo sapiens GN=ALDH7A1 PE=2 SV=1;>tr|H0YHM6|H0YHM6_HUMAN Alpha-aminoadipic sem	3	2	2	2	0	1	0	0	0	0	0	0	0	0	0	0	0	0	0	1	0	0	0	0	0	0	0	0	0	0	0	0	0	1	0	0	0	0	0	0	0	0
E9PBJ0;Q9HC84	E9PBJ0;Q9HC84	2;2	2;2	2;2	Mucin-5B	MUC5B	>tr|E9PBJ0|E9PBJ0_HUMAN Mucin-5B OS=Homo sapiens GN=MUC5B PE=2 SV=1;>sp|Q9HC84|MUC5B_HUMAN Mucin-5B OS=Homo sapiens GN=MUC5B PE=1 SV=3	2	2	2	2	0	0	0	0	0	0	0	0	0	0	0	0	0	0	0	0	0	0	0	0	0	2	0	0	0	0	0	0	0	0	0	0	0	0	0	0	0	0
P27105;B4E2V5	P27105;B4E2V5	2;2	2;2	2;2	Erythrocyte band 7 integral membrane protein	STOM	>sp|P27105|STOM_HUMAN Erythrocyte band 7 integral membrane protein OS=Homo sapiens GN=STOM PE=1 SV=3;>tr|B4E2V5|B4E2V5_HUMAN Erythrocyte band 7 integral membrane protein OS=Homo sapiens GN=STOM PE=2 SV=1	2	2	2	2	0	0	0	1	0	0	0	0	0	0	0	0	0	0	0	0	0	0	0	0	0	1	0	0	0	0	0	0	0	0	0	1	0	0	0	0	0	0
P13489;H0YCR7;E9PIM9;E9PLZ3;E9PMJ3;E9PIK5;E9PMN0;E9PMA9	P13489;H0YCR7;E9PIM9;E9PLZ3;E9PMJ3;E9PIK5;E9PMN0;E9PMA9	2;1;1;1;1;1;1;1	2;1;1;1;1;1;1;1	2;1;1;1;1;1;1;1	Ribonuclease inhibitor	RNH1	>sp|P13489|RINI_HUMAN Ribonuclease inhibitor OS=Homo sapiens GN=RNH1 PE=1 SV=2;>tr|H0YCR7|H0YCR7_HUMAN Ribonuclease inhibitor (Fragment) OS=Homo sapiens GN=RNH1 PE=2 SV=1;>tr|E9PIM9|E9PIM9_HUMAN Ribonuclease inhibitor (Fragment) OS=Homo sapiens GN=RNH1 PE=	8	2	2	2	0	1	0	0	0	0	0	0	0	0	0	0	0	0	0	0	0	0	0	0	0	0	2	0	0	0	0	0	0	1	0	0	0	0	0	0	0	0
Q9Y4L1;E9PL22;E9PJ21;B7Z909	Q9Y4L1;E9PL22;E9PJ21;B7Z909	2;2;1;1	2;2;1;1	2;2;1;1	Hypoxia up-regulated protein 1	HYOU1	>sp|Q9Y4L1|HYOU1_HUMAN Hypoxia up-regulated protein 1 OS=Homo sapiens GN=HYOU1 PE=1 SV=1;>tr|E9PL22|E9PL22_HUMAN Hypoxia up-regulated protein 1 OS=Homo sapiens GN=HYOU1 PE=2 SV=1;>tr|E9PJ21|E9PJ21_HUMAN Hypoxia up-regulated protein 1 (Fragment) OS=Homo sap	4	2	2	2	0	2	0	0	0	0	0	0	0	0	0	0	0	0	0	0	0	0	0	0	0	0	0	0	0	0	0	0	0	2	0	0	0	0	0	0	0	0
A8MUA6;Q6X4U4	A8MUA6;Q6X4U4	2;2	2;2	2;2	Sclerostin domain-containing protein 1	SOSTDC1	>tr|A8MUA6|A8MUA6_HUMAN Sclerostin domain-containing protein 1 OS=Homo sapiens GN=SOSTDC1 PE=2 SV=1;>sp|Q6X4U4|SOSD1_HUMAN Sclerostin domain-containing protein 1 OS=Homo sapiens GN=SOSTDC1 PE=1 SV=2	2	2	2	2	2	0	0	0	0	0	0	1	0	0	0	0	0	0	0	0	0	0	0	0	0	0	0	0	0	0	1	0	2	0	0	0	0	0	0	1	0	0
Q9HC38;B7Z403;I3L3Q4	Q9HC38;B7Z403;I3L3Q4	2;2;2	2;2;2	2;2;2	Glyoxalase domain-containing protein 4	GLOD4	>sp|Q9HC38|GLOD4_HUMAN Glyoxalase domain-containing protein 4 OS=Homo sapiens GN=GLOD4 PE=1 SV=1;>tr|B7Z403|B7Z403_HUMAN Glyoxalase domain-containing protein 4 OS=Homo sapiens GN=GLOD4 PE=2 SV=1;>tr|I3L3Q4|I3L3Q4_HUMAN Glyoxalase domain-containing protein	3	2	2	2	0	0	0	0	0	0	0	0	1	0	0	0	0	0	0	0	0	0	0	0	0	0	2	0	0	0	0	0	0	0	0	0	0	0	0	0	1	0
O43493;J3KQ45;F8WBK2	O43493;J3KQ45;F8WBK2	2;2;2	2;2;2	2;2;2	Trans-Golgi network integral membrane protein 2	TGOLN2	>sp|O43493|TGON2_HUMAN Trans-Golgi network integral membrane protein 2 OS=Homo sapiens GN=TGOLN2 PE=1 SV=2;>tr|J3KQ45|J3KQ45_HUMAN Trans-Golgi network integral membrane protein 2 OS=Homo sapiens GN=TGOLN2 PE=2 SV=1;>tr|F8WBK2|F8WBK2_HUMAN Trans-Golgi netwo	3	2	2	2	0	0	0	0	0	0	0	1	0	0	0	0	1	0	1	0	0	1	0	0	1	0	1	0	1	1	1	1	0	0	0	0	0	0	0	1	0	0
Q12805;B4DW75	Q12805;B4DW75	2;2	2;2	2;2	EGF-containing fibulin-like extracellular matrix protein 1	EFEMP1	>sp|Q12805|FBLN3_HUMAN EGF-containing fibulin-like extracellular matrix protein 1 OS=Homo sapiens GN=EFEMP1 PE=1 SV=2;>tr|B4DW75|B4DW75_HUMAN EGF-containing fibulin-like extracellular matrix protein 1 OS=Homo sapiens GN=EFEMP1 PE=2 SV=1	2	2	2	2	0	0	0	0	0	0	0	0	0	1	0	0	0	0	1	0	0	1	0	1	0	0	0	0	0	0	0	0	0	0	0	0	0	0	0	0	0	1
Q14515;B4E2Z0	Q14515;B4E2Z0	2;2	2;2	2;2	SPARC-like protein 1	SPARCL1	>sp|Q14515|SPRL1_HUMAN SPARC-like protein 1 OS=Homo sapiens GN=SPARCL1 PE=1 SV=2;>tr|B4E2Z0|B4E2Z0_HUMAN SPARC-like protein 1 OS=Homo sapiens GN=SPARCL1 PE=2 SV=1	2	2	2	2	1	1	0	0	0	0	0	0	0	0	0	0	0	0	0	0	0	0	0	0	0	0	0	0	0	0	0	0	1	1	0	0	0	0	0	0	0	0
Q9BYR6	Q9BYR6	2	2	2	Keratin-associated protein 3-3	KRTAP3-3	>sp|Q9BYR6|KRA33_HUMAN Keratin-associated protein 3-3 OS=Homo sapiens GN=KRTAP3-3 PE=1 SV=1	1	2	2	2	0	0	0	0	0	0	0	0	0	0	0	0	0	0	0	0	0	0	1	0	1	0	0	1	0	0	0	1	0	0	0	0	0	0	0	0	0	0
P11279;B4DWL3	P11279;B4DWL3	2;2	2;2	2;2	Lysosome-associated membrane glycoprotein 1	LAMP1	>sp|P11279|LAMP1_HUMAN Lysosome-associated membrane glycoprotein 1 OS=Homo sapiens GN=LAMP1 PE=1 SV=3;>tr|B4DWL3|B4DWL3_HUMAN Lysosome-associated membrane glycoprotein 1 OS=Homo sapiens GN=LAMP1 PE=2 SV=1	2	2	2	2	0	2	0	0	0	0	0	0	0	0	0	0	0	0	0	0	0	0	0	0	0	0	0	0	0	0	0	0	0	2	0	0	0	0	0	0	0	0
Q04917;A2IDB2	Q04917;A2IDB2	2;2	2;2	2;2	14-3-3 protein eta	YWHAH	>sp|Q04917|1433F_HUMAN 14-3-3 protein eta OS=Homo sapiens GN=YWHAH PE=1 SV=4;>tr|A2IDB2|A2IDB2_HUMAN 14-3-3 protein eta (Fragment) OS=Homo sapiens GN=YWHAH PE=2 SV=1	2	2	2	2	0	1	0	0	0	0	0	0	0	0	0	0	0	0	0	0	0	0	0	0	0	0	1	0	0	0	0	0	0	1	0	0	0	0	0	0	0	0
P49454	P49454	2	2	2	Centromere protein F	CENPF	>sp|P49454|CENPF_HUMAN Centromere protein F OS=Homo sapiens GN=CENPF PE=1 SV=2	1	2	2	2	0	0	0	0	0	0	0	0	0	0	0	1	0	0	0	0	0	0	0	0	0	0	0	0	1	0	0	0	0	0	0	0	0	0	0	0	0	0
Q96FE7;C9JMK5	Q96FE7;C9JMK5	2;1	2;1	2;1	Phosphoinositide-3-kinase-interacting protein 1	PIK3IP1	>sp|Q96FE7|P3IP1_HUMAN Phosphoinositide-3-kinase-interacting protein 1 OS=Homo sapiens GN=PIK3IP1 PE=1 SV=2;>tr|C9JMK5|C9JMK5_HUMAN Phosphoinositide-3-kinase-interacting protein 1 (Fragment) OS=Homo sapiens GN=PIK3IP1 PE=2 SV=1	2	2	2	2	0	0	0	0	0	0	0	0	0	0	0	0	0	0	0	0	0	1	0	0	0	1	0	0	0	0	0	0	0	0	0	0	0	0	0	0	0	0
P51148;K7EIP6	P51148;K7EIP6	2;1	2;1	2;1	Ras-related protein Rab-5C	RAB5C	>sp|P51148|RAB5C_HUMAN Ras-related protein Rab-5C OS=Homo sapiens GN=RAB5C PE=1 SV=2;>tr|K7EIP6|K7EIP6_HUMAN Uncharacterized protein (Fragment) OS=Homo sapiens PE=2 SV=1	2	2	2	2	0	0	0	0	0	0	0	0	0	0	0	0	0	0	0	1	0	0	0	0	0	1	0	0	0	0	0	0	0	0	0	0	0	0	0	0	0	0
C9JCR8;Q9Y6Q9	C9JCR8;Q9Y6Q9	2;1	2;1	2;1	Nuclear receptor coactivator 3	NCOA3	>tr|C9JCR8|C9JCR8_HUMAN Nuclear receptor coactivator 3 OS=Homo sapiens GN=NCOA3 PE=2 SV=1;>sp|Q9Y6Q9|NCOA3_HUMAN Nuclear receptor coactivator 3 OS=Homo sapiens GN=NCOA3 PE=1 SV=1	2	2	2	2	0	0	0	0	0	0	0	0	0	0	0	0	1	0	0	0	0	0	0	0	1	0	0	0	0	0	0	0	0	0	0	0	0	0	0	0	0	0
P10643	P10643	2	2	2	Complement component C7	C7	>sp|P10643|CO7_HUMAN Complement component C7 OS=Homo sapiens GN=C7 PE=1 SV=2	1	2	2	2	0	0	0	0	0	1	0	0	0	0	0	0	0	0	0	0	0	0	0	0	0	0	0	0	0	0	0	1	0	0	0	0	0	1	0	0	0	0
Q9Y5Y6	Q9Y5Y6	2	2	2	Suppressor of tumorigenicity 14 protein	ST14	>sp|Q9Y5Y6|ST14_HUMAN Suppressor of tumorigenicity 14 protein OS=Homo sapiens GN=ST14 PE=1 SV=2	1	2	2	2	0	0	0	0	0	0	1	0	0	0	0	0	0	0	1	0	0	0	0	0	0	0	1	0	0	0	0	0	0	0	0	0	0	0	1	0	0	0
CON__sp|P12247|CO3_RABIT	CON__sp|P12247|CO3_RABIT	1	1	1			>sp|P12247|CO3_RABIT Complement C3 alpha chain (Fragment) OS=Oryctolagus cuniculus GN=C3 PE=2 SV=1	1	1	1	1	0	0	0	0	0	1	0	0	1	0	0	0	0	0	1	0	0	0	0	0	0	0	0	0	0	0	0	0	0	0	0	0	0	1	0	0	1	0
REV__Q9Y5I2;REV__Q9Y5H7	REV__Q9Y5I2;REV__Q9Y5H7	1;1	1;1	1;1			>sp|Q9Y5I2|PCDAA_HUMAN Protocadherin alpha-10 OS=Homo sapiens GN=PCDHA10 PE=2 SV=1;>sp|Q9Y5H7|PCDA5_HUMAN Protocadherin alpha-5 OS=Homo sapiens GN=PCDHA5 PE=2 SV=1	2	1	1	1	0	0	1	0	1	0	1	0	1	1	1	1	1	1	0	1	1	1	1	1	1	0	1	1	1	0	0	1	0	0	1	0	1	0	1	0	1	1
F8VNV1	F8VNV1	1	1	1		LARP4	>tr|F8VNV1|F8VNV1_HUMAN La-related protein 4 (Fragment) OS=Homo sapiens GN=LARP4 PE=2 SV=1	1	1	1	1	0	1	1	1	1	1	1	1	1	1	1	1	1	1	1	1	1	1	1	0	1	0	1	1	1	1	1	1	0	1	1	1	1	1	1	1	1	1
Q8N4M7	Q8N4M7	1	1	1	Putative uncharacterized protein C10orf126	C10orf126	>sp|Q8N4M7|CJ126_HUMAN Putative uncharacterized protein C10orf126 OS=Homo sapiens GN=C10orf126 PE=2 SV=2	1	1	1	1	1	0	1	1	1	0	0	0	0	0	0	0	0	0	1	0	0	0	0	0	0	1	0	1	1	0	0	1	1	0	1	1	1	0	0	0	0	0
Q9HBT7	Q9HBT7	1	1	1	Zinc finger protein 287	ZNF287	>sp|Q9HBT7|ZN287_HUMAN Zinc finger protein 287 OS=Homo sapiens GN=ZNF287 PE=2 SV=1	1	1	1	1	0	0	0	0	0	0	0	1	1	1	0	0	0	0	0	0	0	0	0	0	0	0	0	0	0	0	0	1	0	0	0	0	0	0	0	1	1	1
O43683;E9PC26	O43683;E9PC26	1;1	1;1	1;1	Mitotic checkpoint serine/threonine-protein kinase BUB1	BUB1	>sp|O43683|BUB1_HUMAN Mitotic checkpoint serine/threonine-protein kinase BUB1 OS=Homo sapiens GN=BUB1 PE=1 SV=1;>tr|E9PC26|E9PC26_HUMAN Mitotic checkpoint serine/threonine-protein kinase BUB1 OS=Homo sapiens GN=BUB1 PE=2 SV=1	2	1	1	1	0	1	1	1	1	1	1	0	1	1	1	1	0	1	1	1	1	1	1	1	1	1	1	0	1	1	0	0	0	1	1	1	1	1	1	0	1	1
P52735	P52735	1	1	1	Guanine nucleotide exchange factor VAV2	VAV2	>sp|P52735|VAV2_HUMAN Guanine nucleotide exchange factor VAV2 OS=Homo sapiens GN=VAV2 PE=1 SV=2	1	1	1	1	0	0	0	0	0	0	0	0	0	0	1	0	0	0	1	0	0	0	1	0	1	0	0	0	0	1	1	0	0	0	0	0	0	0	0	0	0	0
J3KRT6	J3KRT6	1	1	1			>tr|J3KRT6|J3KRT6_HUMAN Oxysterol-binding protein-related protein 1 OS=Homo sapiens GN=OSBPL1A PE=2 SV=1	1	1	1	1	0	0	0	0	0	0	1	0	0	0	1	0	0	0	0	0	0	1	0	0	0	0	0	0	0	0	1	0	0	0	0	0	0	0	1	0	0	0
Q92673;E9PPB3;E9PP43;E9PS32;E9PKB0	Q92673;E9PPB3;E9PP43;E9PS32;E9PKB0	1;1;1;1;1	1;1;1;1;1	1;1;1;1;1	Sortilin-related receptor	SORL1	>sp|Q92673|SORL_HUMAN Sortilin-related receptor OS=Homo sapiens GN=SORL1 PE=1 SV=2;>tr|E9PPB3|E9PPB3_HUMAN Sortilin-related receptor OS=Homo sapiens GN=SORL1 PE=2 SV=1;>tr|E9PP43|E9PP43_HUMAN Sortilin-related receptor OS=Homo sapiens GN=SORL1 PE=2 SV=1;>tr	5	1	1	1	0	1	1	1	1	1	1	1	1	1	1	1	1	1	1	1	1	1	1	1	1	1	1	1	1	1	1	1	0	1	1	1	1	1	1	1	1	1
R4GN06	R4GN06	1	1	1			>tr|R4GN06|R4GN06_HUMAN COMM domain-containing protein 3 (Fragment) OS=Homo sapiens GN=COMMD3 PE=4 SV=1	1	1	1	1	0	0	0	0	0	0	0	1	0	0	0	0	0	0	1	0	0	0	0	0	0	0	0	0	0	0	0	0	0	0	0	0	0	0	0	1	0	0
Q05084;Q96HG3;E9PDL4	Q05084;Q96HG3;E9PDL4	1;1;1	1;1;1	1;1;1	Islet cell autoantigen 1	ICA1	>sp|Q05084|ICA69_HUMAN Islet cell autoantigen 1 OS=Homo sapiens GN=ICA1 PE=1 SV=2;>tr|Q96HG3|Q96HG3_HUMAN Islet cell autoantigen 1 OS=Homo sapiens GN=ICA1 PE=2 SV=1;>tr|E9PDL4|E9PDL4_HUMAN Islet cell autoantigen 1 OS=Homo sapiens GN=ICA1 PE=2 SV=1	3	1	1	1	0	1	1	1	1	1	1	1	1	1	1	1	0	1	0	1	1	1	0	1	0	1	1	1	1	1	1	1	0	1	1	1	1	1	1	1	1	1
Q6ZSG2;B7ZME7	Q6ZSG2;B7ZME7	1;1	1;1	1;1	Protein FAM196A	FAM196A;C10orf141	>sp|Q6ZSG2|F196A_HUMAN Protein FAM196A OS=Homo sapiens GN=FAM196A PE=2 SV=1;>tr|B7ZME7|B7ZME7_HUMAN C10orf141 protein OS=Homo sapiens GN=C10orf141 PE=2 SV=1	2	1	1	1	0	1	1	1	1	0	0	1	1	0	0	0	0	0	0	0	0	0	0	0	0	1	1	0	0	0	1	0	0	1	1	1	1	0	0	1	1	0
F8WEB2	F8WEB2	1	1	1		DPP10	>tr|F8WEB2|F8WEB2_HUMAN Inactive dipeptidyl peptidase 10 OS=Homo sapiens GN=DPP10 PE=2 SV=1	1	1	1	1	1	0	0	0	0	0	0	0	0	0	0	0	0	0	0	0	0	0	0	0	0	0	0	0	0	0	0	0	1	0	0	0	0	0	0	0	0	0
Q9UBG3	Q9UBG3	1	1	1	Cornulin	CRNN	>sp|Q9UBG3|CRNN_HUMAN Cornulin OS=Homo sapiens GN=CRNN PE=1 SV=1	1	1	1	1	0	1	1	1	1	1	1	1	1	1	1	1	1	1	1	1	1	1	1	1	1	1	1	1	0	1	1	0	0	1	1	1	1	1	1	1	1	1
Q3V6T2	Q3V6T2	1	1	1	Girdin	CCDC88A	>sp|Q3V6T2|GRDN_HUMAN Girdin OS=Homo sapiens GN=CCDC88A PE=1 SV=2	1	1	1	1	0	1	1	1	1	1	1	1	1	1	1	1	1	1	1	1	1	1	1	1	1	1	1	1	1	1	1	1	0	1	1	1	1	1	1	1	1	1
Q8WXX7;H7C090	Q8WXX7;H7C090	1;1	1;1	1;1	Autism susceptibility gene 2 protein	AUTS2	>sp|Q8WXX7|AUTS2_HUMAN Autism susceptibility gene 2 protein OS=Homo sapiens GN=AUTS2 PE=1 SV=1;>tr|H7C090|H7C090_HUMAN Autism susceptibility gene 2 protein (Fragment) OS=Homo sapiens GN=AUTS2 PE=4 SV=1	2	1	1	1	0	0	0	0	0	0	0	1	1	0	0	0	0	0	0	0	0	1	0	0	0	0	0	0	1	1	0	0	0	0	0	0	0	0	0	1	1	0
M0R0K5;Q9UHX3;B4DWB8;M0QY55;B4DQ88	M0R0K5;Q9UHX3;B4DWB8;M0QY55;B4DQ88	1;1;1;1;1	1;1;1;1;1	1;1;1;1;1	EGF-like module-containing mucin-like hormone receptor-like 2	EMR2	>tr|M0R0K5|M0R0K5_HUMAN EGF-like module-containing mucin-like hormone receptor-like 2 OS=Homo sapiens GN=EMR2 PE=2 SV=1;>sp|Q9UHX3|EMR2_HUMAN EGF-like module-containing mucin-like hormone receptor-like 2 OS=Homo sapiens GN=EMR2 PE=1 SV=2;>tr|B4DWB8|B4DWB8_	5	1	1	1	0	0	0	0	0	0	0	0	1	0	0	0	0	0	0	1	1	0	0	0	0	1	0	0	0	0	0	0	0	0	0	0	0	0	0	0	1	0
Q14207	Q14207	1	1	1	Protein NPAT	NPAT	>sp|Q14207|NPAT_HUMAN Protein NPAT OS=Homo sapiens GN=NPAT PE=1 SV=3	1	1	1	1	0	0	1	0	0	0	0	0	1	0	0	0	0	0	1	0	1	1	0	0	1	1	0	0	0	1	1	1	0	0	1	0	0	0	0	0	1	0
Q8IZD4;B4DRD1;F5GZK9	Q8IZD4;B4DRD1;F5GZK9	1;1;1	1;1;1	1;1;1	mRNA-decapping enzyme 1B	DCP1B	>sp|Q8IZD4|DCP1B_HUMAN mRNA-decapping enzyme 1B OS=Homo sapiens GN=DCP1B PE=1 SV=2;>tr|B4DRD1|B4DRD1_HUMAN cDNA FLJ59742, highly similar to mRNA decapping enzyme 1B (EC 3.-.-.-) OS=Homo sapiens GN=DCP1B PE=2 SV=1;>tr|F5GZK9|F5GZK9_HUMAN mRNA-decapping enzy	3	1	1	1	0	1	1	1	0	1	0	1	1	1	0	1	1	0	1	1	1	0	1	1	1	1	1	1	1	1	1	1	0	1	1	1	0	1	0	1	1	1
Q8N9U9	Q8N9U9	1	1	1	Putative uncharacterized protein SPANXA2-OT1	SPANXA2-OT1	>sp|Q8N9U9|SPOT1_HUMAN Putative uncharacterized protein SPANXA2-OT1 OS=Homo sapiens GN=SPANXA2-OT1 PE=5 SV=1	1	1	1	1	0	1	0	0	0	0	0	0	0	0	0	0	0	0	0	0	0	0	0	0	0	0	0	0	0	0	0	0	0	1	0	0	0	0	0	0	0	0
Q96M86	Q96M86	1	1	1	Dynein heavy chain domain-containing protein 1	DNHD1	>sp|Q96M86|DNHD1_HUMAN Dynein heavy chain domain-containing protein 1 OS=Homo sapiens GN=DNHD1 PE=2 SV=2	1	1	1	1	0	0	0	0	0	0	0	0	0	1	0	1	0	0	0	0	0	0	0	1	0	0	0	0	0	0	0	0	0	0	0	0	0	0	0	0	0	1
F5H269	F5H269	1	1	1		DMXL1	>tr|F5H269|F5H269_HUMAN DmX-like protein 1 OS=Homo sapiens GN=DMXL1 PE=2 SV=1	1	1	1	1	1	0	0	0	0	0	0	0	0	0	0	0	0	0	1	0	1	1	0	0	1	1	1	1	1	1	1	1	1	0	0	0	0	0	0	0	0	0
Q8N910	Q8N910	1	1	1	Putative uncharacterized protein C15orf56	C15orf56	>sp|Q8N910|CO056_HUMAN Putative uncharacterized protein C15orf56 OS=Homo sapiens GN=C15orf56 PE=2 SV=1	1	1	1	1	0	0	0	0	0	0	0	1	0	0	1	0	0	0	0	0	0	0	0	0	0	0	0	0	0	0	0	0	0	0	0	0	0	0	0	1	0	0
G5E971;P45452	G5E971;P45452	1;1	1;1	1;1	Collagenase 3	MMP13	>tr|G5E971|G5E971_HUMAN Collagenase 3 OS=Homo sapiens GN=MMP13 PE=2 SV=1;>sp|P45452|MMP13_HUMAN Collagenase 3 OS=Homo sapiens GN=MMP13 PE=1 SV=1	2	1	1	1	0	1	0	1	1	1	1	0	0	0	1	0	1	1	0	0	0	0	0	0	0	0	0	0	0	1	0	0	0	1	0	1	1	1	1	0	0	0
P01700;P04208	P01700;P04208	1;1	1;1	1;1	Ig lambda chain V-I region HA;Ig lambda chain V-I region WAH		>sp|P01700|LV102_HUMAN Ig lambda chain V-I region HA OS=Homo sapiens PE=1 SV=1;>sp|P04208|LV106_HUMAN Ig lambda chain V-I region WAH OS=Homo sapiens PE=1 SV=1	2	1	1	1	1	1	1	1	1	0	1	1	1	1	1	1	0	0	1	1	1	1	1	1	1	1	1	1	1	0	1	1	1	1	1	1	1	0	1	1	1	1
Q9C0J9	Q9C0J9	1	1	1	Class E basic helix-loop-helix protein 41	BHLHE41	>sp|Q9C0J9|BHE41_HUMAN Class E basic helix-loop-helix protein 41 OS=Homo sapiens GN=BHLHE41 PE=2 SV=1	1	1	1	1	0	1	1	1	0	1	0	0	1	1	1	1	1	0	0	0	1	1	1	0	1	1	0	1	0	0	1	1	0	1	1	1	0	1	0	0	1	1
H0YJ23;H0YJM9;H0YJ28;H0YJQ2;H0YJB0	H0YJ23;H0YJM9;H0YJ28;H0YJQ2;H0YJB0	1;1;1;1;1	1;1;1;1;1	1;1;1;1;1		C14orf64	>tr|H0YJ23|H0YJ23_HUMAN Protein C14orf64 (Fragment) OS=Homo sapiens GN=C14orf64 PE=2 SV=1;>tr|H0YJM9|H0YJM9_HUMAN Protein C14orf64 (Fragment) OS=Homo sapiens GN=C14orf64 PE=4 SV=1;>tr|H0YJ28|H0YJ28_HUMAN Protein C14orf64 (Fragment) OS=Homo sapiens GN=C14or	5	1	1	1	0	0	1	1	0	1	1	1	1	1	1	0	1	1	1	1	1	0	1	0	0	1	1	1	1	1	0	0	0	0	1	1	0	1	1	1	1	1
Q4V328;B1B0M1	Q4V328;B1B0M1	1;1	1;1	1;1	GRIP1-associated protein 1	GRIPAP1	>sp|Q4V328|GRAP1_HUMAN GRIP1-associated protein 1 OS=Homo sapiens GN=GRIPAP1 PE=1 SV=1;>tr|B1B0M1|B1B0M1_HUMAN GRIP1-associated protein 1 OS=Homo sapiens GN=GRIPAP1 PE=2 SV=1	2	1	1	1	0	1	1	1	1	1	1	1	1	1	1	1	1	0	1	1	1	1	1	0	1	1	0	1	1	1	1	1	0	1	1	1	1	1	1	1	1	1
P30622;J3KP58;F5H0N7	P30622;J3KP58;F5H0N7	1;1;1	1;1;1	1;1;1	CAP-Gly domain-containing linker protein 1	CLIP1	>sp|P30622|CLIP1_HUMAN CAP-Gly domain-containing linker protein 1 OS=Homo sapiens GN=CLIP1 PE=1 SV=2;>tr|J3KP58|J3KP58_HUMAN CAP-Gly domain-containing linker protein 1 OS=Homo sapiens GN=CLIP1 PE=4 SV=2;>tr|F5H0N7|F5H0N7_HUMAN CAP-Gly domain-containing lin	3	1	1	1	0	0	0	0	0	0	0	0	1	0	0	0	0	0	0	0	0	0	0	0	0	1	0	0	0	0	0	0	0	0	0	0	0	0	0	0	1	0
Q8IWQ3	Q8IWQ3	1	1	1	Serine/threonine-protein kinase BRSK2	BRSK2	>sp|Q8IWQ3|BRSK2_HUMAN Serine/threonine-protein kinase BRSK2 OS=Homo sapiens GN=BRSK2 PE=1 SV=3	1	1	1	1	0	0	0	0	1	0	1	0	0	0	1	1	1	1	1	0	0	1	1	0	0	0	0	0	0	0	0	0	0	0	0	0	1	0	1	0	0	0
C9J2V2	C9J2V2	1	1	1		IKBKG	>tr|C9J2V2|C9J2V2_HUMAN NF-kappa-B essential modulator (Fragment) OS=Homo sapiens GN=IKBKG PE=2 SV=1	1	1	1	1	0	0	0	0	0	0	0	0	0	0	0	0	0	1	0	0	0	0	0	0	0	0	0	0	0	1	0	0	0	0	0	0	0	0	0	0	0	0
REV__Q86TI2;REV__M0R2A8;REV__M0R162;REV__M0R3E8	REV__Q86TI2;REV__M0R2A8;REV__M0R162;REV__M0R3E8	1;1;1;1	1;1;1;1	1;1;1;1			>sp|Q86TI2|DPP9_HUMAN Dipeptidyl peptidase 9 OS=Homo sapiens GN=DPP9 PE=1 SV=3;>tr|M0R2A8|M0R2A8_HUMAN Dipeptidyl peptidase 9 OS=Homo sapiens GN=DPP9 PE=2 SV=1;>tr|M0R162|M0R162_HUMAN Dipeptidyl peptidase 9 (Fragment) OS=Homo sapiens GN=DPP9 PE=2 SV=1;>tr|	4	1	1	1	0	0	1	0	0	0	1	0	0	0	0	1	0	1	1	0	0	0	0	0	0	0	0	0	0	0	0	1	0	0	1	0	0	0	1	0	0	0
Q09MP3	Q09MP3	1	1	1	RAD51-associated protein 2	RAD51AP2	>sp|Q09MP3|R51A2_HUMAN RAD51-associated protein 2 OS=Homo sapiens GN=RAD51AP2 PE=1 SV=1	1	1	1	1	0	1	0	0	1	0	0	0	0	0	0	1	0	0	1	0	0	0	0	0	0	0	0	0	0	0	0	1	0	1	0	0	1	0	0	0	0	0
Q7Z2Q7;D6RD14	Q7Z2Q7;D6RD14	1;1	1;1	1;1	Leucine-rich repeat-containing protein 70	LRRC70	>sp|Q7Z2Q7|LRR70_HUMAN Leucine-rich repeat-containing protein 70 OS=Homo sapiens GN=LRRC70 PE=2 SV=1;>tr|D6RD14|D6RD14_HUMAN Leucine-rich repeat-containing protein 70 OS=Homo sapiens GN=LRRC70 PE=2 SV=1	2	1	1	1	0	1	1	0	1	1	1	0	1	1	0	0	0	0	1	0	1	0	0	0	1	1	1	1	1	1	1	0	0	1	1	0	1	1	1	0	1	1
P46734;J3QR49;E9PMA8;J3QL77	P46734;J3QR49;E9PMA8;J3QL77	1;1;1;1	1;1;1;1	1;1;1;1	Dual specificity mitogen-activated protein kinase kinase 3	MAP2K3	>sp|P46734|MP2K3_HUMAN Dual specificity mitogen-activated protein kinase kinase 3 OS=Homo sapiens GN=MAP2K3 PE=1 SV=2;>tr|J3QR49|J3QR49_HUMAN Dual-specificity mitogen-activated protein kinase kinase 3 OS=Homo sapiens GN=MAP2K3 PE=2 SV=1;>tr|E9PMA8|E9PMA8_H	4	1	1	1	0	1	0	0	1	1	1	0	1	1	1	0	1	0	1	1	0	1	1	0	1	1	0	1	0	1	1	1	0	1	0	0	1	1	1	0	1	1
F5GX74;Q6VMQ6;G3V1U0	F5GX74;Q6VMQ6;G3V1U0	1;1;1	1;1;1	1;1;1	Activating transcription factor 7-interacting protein 1	ATF7IP	>tr|F5GX74|F5GX74_HUMAN Activating transcription factor 7-interacting protein 1 OS=Homo sapiens GN=ATF7IP PE=2 SV=1;>sp|Q6VMQ6|MCAF1_HUMAN Activating transcription factor 7-interacting protein 1 OS=Homo sapiens GN=ATF7IP PE=1 SV=3;>tr|G3V1U0|G3V1U0_HUMAN A	3	1	1	1	0	0	0	0	1	0	0	0	0	1	0	1	1	1	0	0	0	1	1	1	0	1	1	1	1	0	1	1	0	0	0	0	1	0	0	0	0	1
Q9P2D1	Q9P2D1	1	1	1	Chromodomain-helicase-DNA-binding protein 7	CHD7	>sp|Q9P2D1|CHD7_HUMAN Chromodomain-helicase-DNA-binding protein 7 OS=Homo sapiens GN=CHD7 PE=1 SV=3	1	1	1	1	0	1	1	1	1	0	0	0	1	0	0	1	0	0	0	1	0	0	1	0	0	0	0	0	0	0	0	0	0	1	1	1	1	0	0	0	1	0
C9JT99	C9JT99	1	1	1		ALS2CR8	>tr|C9JT99|C9JT99_HUMAN Calcium-responsive transcription factor (Fragment) OS=Homo sapiens GN=CARF PE=4 SV=1	1	1	1	1	0	0	0	1	0	0	0	1	0	1	0	0	0	0	0	0	1	0	0	0	0	1	1	1	1	0	0	0	0	0	0	1	0	0	0	1	0	1
Q16651;H3BVC8	Q16651;H3BVC8	1;1	1;1	1;1	Prostasin;Prostasin light chain;Prostasin heavy chain	PRSS8	>sp|Q16651|PRSS8_HUMAN Prostasin OS=Homo sapiens GN=PRSS8 PE=1 SV=1;>tr|H3BVC8|H3BVC8_HUMAN Prostasin (Fragment) OS=Homo sapiens GN=PRSS8 PE=2 SV=1	2	1	1	1	1	1	0	1	1	1	1	1	1	1	1	1	1	0	1	1	1	1	1	1	1	1	1	1	1	1	1	1	1	1	0	1	1	1	1	1	1	1
E7ESJ3;Q9UPS8	E7ESJ3;Q9UPS8	1;1	1;1	1;1	Ankyrin repeat domain-containing protein 26	ANKRD26	>tr|E7ESJ3|E7ESJ3_HUMAN Ankyrin repeat domain-containing protein 26 OS=Homo sapiens GN=ANKRD26 PE=2 SV=1;>sp|Q9UPS8|ANR26_HUMAN Ankyrin repeat domain-containing protein 26 OS=Homo sapiens GN=ANKRD26 PE=1 SV=3	2	1	1	1	0	0	0	0	0	0	0	0	0	0	0	0	0	0	0	1	0	0	1	0	0	0	0	0	0	0	1	0	0	0	0	0	0	0	0	0	0	0
P01743	P01743	1	1	1	Ig heavy chain V-I region HG3		>sp|P01743|HV102_HUMAN Ig heavy chain V-I region HG3 OS=Homo sapiens PE=4 SV=1	1	1	1	1	1	1	0	0	1	1	1	1	1	1	1	1	1	1	1	1	1	1	1	1	1	1	1	1	1	1	1	1	1	1	0	0	1	1	1	1	1	1
P02766	P02766	1	1	1	Transthyretin	TTR	>sp|P02766|TTHY_HUMAN Transthyretin OS=Homo sapiens GN=TTR PE=1 SV=1	1	1	1	1	1	1	1	1	1	1	0	1	1	1	1	1	1	1	1	1	1	1	1	1	1	1	1	1	1	1	1	1	1	1	1	1	1	1	0	1	1	1
P01625	P01625	1	1	1	Ig kappa chain V-IV region Len		>sp|P01625|KV402_HUMAN Ig kappa chain V-IV region Len OS=Homo sapiens PE=1 SV=2	1	1	1	1	1	1	1	1	0	1	1	1	1	1	0	1	1	1	1	1	1	1	1	1	1	1	1	1	1	1	1	1	1	1	1	1	0	1	1	1	1	1
P31431;B4E1S6	P31431;B4E1S6	1;1	1;1	1;1	Syndecan-4;Syndecan	SDC4	>sp|P31431|SDC4_HUMAN Syndecan-4 OS=Homo sapiens GN=SDC4 PE=1 SV=2;>tr|B4E1S6|B4E1S6_HUMAN Syndecan OS=Homo sapiens GN=SDC4 PE=2 SV=1	2	1	1	1	0	1	1	1	1	1	1	1	1	1	1	1	1	1	1	1	1	1	1	1	1	1	1	1	1	1	1	1	0	1	1	1	1	1	1	1	1	1
H0Y8C6;O00410;B4E0R6	H0Y8C6;O00410;B4E0R6	1;1;1	1;1;1	1;1;1	Importin-5	IPO5	>tr|H0Y8C6|H0Y8C6_HUMAN Importin-5 (Fragment) OS=Homo sapiens GN=IPO5 PE=4 SV=1;>sp|O00410|IPO5_HUMAN Importin-5 OS=Homo sapiens GN=IPO5 PE=1 SV=4;>tr|B4E0R6|B4E0R6_HUMAN Importin-5 OS=Homo sapiens GN=IPO5 PE=2 SV=1	3	1	1	1	0	1	1	1	0	1	1	1	1	1	0	1	1	0	1	1	0	0	1	0	1	0	0	0	0	0	0	1	0	1	1	1	0	1	1	1	1	1
Q92540;E9PEK3;E9PBK2	Q92540;E9PEK3;E9PBK2	1;1;1	1;1;1	1;1;1	Protein SMG7	SMG7	>sp|Q92540|SMG7_HUMAN Protein SMG7 OS=Homo sapiens GN=SMG7 PE=1 SV=2;>tr|E9PEK3|E9PEK3_HUMAN Protein SMG7 OS=Homo sapiens GN=SMG7 PE=2 SV=1;>tr|E9PBK2|E9PBK2_HUMAN Protein SMG7 OS=Homo sapiens GN=SMG7 PE=2 SV=1	3	1	1	1	0	0	0	0	0	0	0	0	0	0	0	0	0	0	0	0	0	0	0	0	1	0	0	0	0	0	0	0	0	0	0	0	0	0	0	0	0	0
Q12769;G3V198;E9PR16	Q12769;G3V198;E9PR16	1;1;1	1;1;1	1;1;1	Nuclear pore complex protein Nup160	NUP160	>sp|Q12769|NU160_HUMAN Nuclear pore complex protein Nup160 OS=Homo sapiens GN=NUP160 PE=1 SV=3;>tr|G3V198|G3V198_HUMAN Nuclear pore complex protein Nup160 OS=Homo sapiens GN=NUP160 PE=2 SV=1;>tr|E9PR16|E9PR16_HUMAN Nuclear pore complex protein Nup160 OS=Ho	3	1	1	1	0	0	0	0	0	0	0	0	0	0	0	0	1	0	0	0	0	0	0	0	0	0	0	1	0	0	1	1	0	0	0	0	0	0	0	0	0	0
P41220	P41220	1	1	1	Regulator of G-protein signaling 2	RGS2	>sp|P41220|RGS2_HUMAN Regulator of G-protein signaling 2 OS=Homo sapiens GN=RGS2 PE=1 SV=1	1	1	1	1	0	1	0	0	0	0	1	1	1	0	0	0	0	0	1	1	0	1	0	0	1	1	1	1	0	1	0	0	0	1	0	0	0	0	1	1	1	0
Q96N38;M0R0T4;M0QY60;M0QZ91	Q96N38;M0R0T4;M0QY60;M0QZ91	1;1;1;1	1;1;1;1	1;1;1;1	Zinc finger protein 714	ZNF714	>sp|Q96N38|ZN714_HUMAN Zinc finger protein 714 OS=Homo sapiens GN=ZNF714 PE=2 SV=3;>tr|M0R0T4|M0R0T4_HUMAN Zinc finger protein 714 (Fragment) OS=Homo sapiens GN=ZNF714 PE=2 SV=1;>tr|M0QY60|M0QY60_HUMAN Zinc finger protein 714 OS=Homo sapiens GN=ZNF714 PE=2	4	1	1	1	0	0	0	0	0	0	0	0	0	0	0	0	0	0	0	0	1	0	0	0	0	0	0	0	0	0	0	0	0	0	0	0	0	0	0	0	0	0
Q96PP8	Q96PP8	1	1	1	Guanylate-binding protein 5	GBP5	>sp|Q96PP8|GBP5_HUMAN Guanylate-binding protein 5 OS=Homo sapiens GN=GBP5 PE=1 SV=1	1	1	1	1	0	0	0	1	0	1	0	0	0	0	0	1	0	0	0	1	0	1	0	0	1	0	0	0	0	0	0	0	0	0	0	1	0	1	0	0	0	0
Q6MZW2	Q6MZW2	1	1	1	Follistatin-related protein 4	FSTL4	>sp|Q6MZW2|FSTL4_HUMAN Follistatin-related protein 4 OS=Homo sapiens GN=FSTL4 PE=2 SV=3	1	1	1	1	0	1	0	1	1	0	1	0	0	1	0	0	0	0	1	1	1	0	0	0	0	0	0	0	0	1	0	0	0	1	0	1	1	0	1	0	0	1
Q92506	Q92506	1	1	1	Estradiol 17-beta-dehydrogenase 8	HSD17B8	>sp|Q92506|DHB8_HUMAN Estradiol 17-beta-dehydrogenase 8 OS=Homo sapiens GN=HSD17B8 PE=1 SV=2	1	1	1	1	0	0	0	0	0	0	0	0	0	0	0	0	0	0	0	0	0	0	0	0	0	0	0	0	0	0	1	0	0	0	0	0	0	0	0	0	0	0
Q5T3H5	Q5T3H5	1	1	1		RGS7	>tr|Q5T3H5|Q5T3H5_HUMAN Regulator of G-protein-signaling 7 (Fragment) OS=Homo sapiens GN=RGS7 PE=2 SV=1	1	1	1	1	0	0	0	0	0	0	0	0	0	0	0	0	0	0	0	0	0	0	1	0	0	0	0	0	0	0	0	0	0	0	0	0	0	0	0	0	0	0
O60502;E9PGF9;B4DYV7	O60502;E9PGF9;B4DYV7	1;1;1	1;1;1	1;1;1	Bifunctional protein NCOAT;Protein O-GlcNAcase;Histone acetyltransferase	MGEA5	>sp|O60502|NCOAT_HUMAN Bifunctional protein NCOAT OS=Homo sapiens GN=MGEA5 PE=1 SV=2;>tr|E9PGF9|E9PGF9_HUMAN Bifunctional protein NCOAT OS=Homo sapiens GN=MGEA5 PE=2 SV=1;>tr|B4DYV7|B4DYV7_HUMAN Bifunctional protein NCOAT OS=Homo sapiens GN=MGEA5 PE=2 SV=1	3	1	1	1	0	0	0	0	0	0	0	0	1	0	1	0	0	0	0	0	0	0	0	0	0	0	0	0	0	0	0	0	0	0	0	0	0	0	0	0	1	0
Q8IYN6	Q8IYN6	1	1	1	Protein FAM100B	FAM100B	>sp|Q8IYN6|UBAD2_HUMAN UBA-like domain-containing protein 2 OS=Homo sapiens GN=UBALD2 PE=1 SV=1	1	1	1	1	0	0	1	0	0	1	0	0	0	1	0	1	0	0	0	0	0	0	0	0	0	0	0	0	0	0	0	0	0	0	1	0	0	1	0	0	0	1
P15328	P15328	1	1	1	Folate receptor alpha	FOLR1	>sp|P15328|FOLR1_HUMAN Folate receptor alpha OS=Homo sapiens GN=FOLR1 PE=1 SV=3	1	1	1	1	0	0	0	0	1	0	0	1	1	1	1	0	0	0	1	1	0	1	0	1	0	1	1	1	1	1	1	1	0	0	0	0	1	0	0	1	1	1
Q86UD4	Q86UD4	1	1	1	Zinc finger protein 329	ZNF329	>sp|Q86UD4|ZN329_HUMAN Zinc finger protein 329 OS=Homo sapiens GN=ZNF329 PE=2 SV=2	1	1	1	1	0	0	0	0	0	0	0	0	0	0	0	0	0	0	0	0	0	0	1	0	0	0	0	0	0	0	0	0	0	0	0	0	0	0	0	0	0	0
Q6X4T0	Q6X4T0	1	1	1	Uncharacterized protein C12orf54	C12orf54	>sp|Q6X4T0|CL054_HUMAN Uncharacterized protein C12orf54 OS=Homo sapiens GN=C12orf54 PE=2 SV=2	1	1	1	1	0	0	0	0	0	0	0	0	0	0	0	0	0	0	0	0	1	0	0	0	0	0	0	0	0	0	0	0	0	0	0	0	0	0	0	0	0	0
H7C3W0	H7C3W0	1	1	1		PAPOLG	>tr|H7C3W0|H7C3W0_HUMAN Poly(A) polymerase gamma (Fragment) OS=Homo sapiens GN=PAPOLG PE=2 SV=1	1	1	1	1	0	1	0	0	0	1	1	1	1	0	0	1	1	1	0	0	1	1	1	1	1	0	0	1	1	0	1	1	0	1	0	0	0	1	1	1	1	0
Q8NHH9;C9JC25;C9JQQ5;F8WBH0;F8WEN4;F8WD17	Q8NHH9;C9JC25;C9JQQ5;F8WBH0;F8WEN4;F8WD17	1;1;1;1;1;1	1;1;1;1;1;1	1;1;1;1;1;1	Atlastin-2	ATL2	>sp|Q8NHH9|ATLA2_HUMAN Atlastin-2 OS=Homo sapiens GN=ATL2 PE=1 SV=2;>tr|C9JC25|C9JC25_HUMAN Atlastin-2 (Fragment) OS=Homo sapiens GN=ATL2 PE=2 SV=1;>tr|C9JQQ5|C9JQQ5_HUMAN Atlastin-2 (Fragment) OS=Homo sapiens GN=ATL2 PE=2 SV=1;>tr|F8WBH0|F8WBH0_HUMAN Atla	6	1	1	1	0	0	0	0	0	0	0	0	0	0	0	0	0	0	0	0	0	0	1	0	1	1	0	0	1	1	1	0	0	0	0	0	0	0	0	0	0	0
Q86YR7	Q86YR7	1	1	1	Probable guanine nucleotide exchange factor MCF2L2	MCF2L2	>sp|Q86YR7|MF2L2_HUMAN Probable guanine nucleotide exchange factor MCF2L2 OS=Homo sapiens GN=MCF2L2 PE=2 SV=3	1	1	1	1	0	0	0	0	0	0	0	0	0	1	0	0	0	1	0	0	0	0	1	0	0	0	0	0	1	0	0	0	0	0	0	0	0	0	0	0	0	1
Q99536;B4DPX4;B0AZP7;K7EJM4	Q99536;B4DPX4;B0AZP7;K7EJM4	1;1;1;1	1;1;1;1	1;1;1;1	Synaptic vesicle membrane protein VAT-1 homolog	VAT1	>sp|Q99536|VAT1_HUMAN Synaptic vesicle membrane protein VAT-1 homolog OS=Homo sapiens GN=VAT1 PE=1 SV=2;>tr|B4DPX4|B4DPX4_HUMAN Synaptic vesicle membrane protein VAT-1 homolog OS=Homo sapiens GN=VAT1 PE=2 SV=1;>tr|B0AZP7|B0AZP7_HUMAN Synaptic vesicle membr	4	1	1	1	0	1	0	0	0	0	0	1	0	1	1	0	0	0	1	0	1	0	0	0	0	1	1	1	1	1	1	0	0	1	0	0	0	0	0	1	0	1
P05109	P05109	1	1	1	Protein S100-A8	S100A8	>sp|P05109|S10A8_HUMAN Protein S100-A8 OS=Homo sapiens GN=S100A8 PE=1 SV=1	1	1	1	1	0	1	1	1	0	0	0	1	1	1	1	1	0	0	1	0	1	1	0	1	1	1	1	0	1	0	1	1	0	1	1	1	0	0	0	1	1	1
O60343;Q5JU47	O60343;Q5JU47	1;1	1;1	1;1	TBC1 domain family member 4	TBC1D4	>sp|O60343|TBCD4_HUMAN TBC1 domain family member 4 OS=Homo sapiens GN=TBC1D4 PE=1 SV=2;>tr|Q5JU47|Q5JU47_HUMAN TBC1 domain family member 4 (Fragment) OS=Homo sapiens GN=TBC1D4 PE=2 SV=1	2	1	1	1	0	0	0	0	0	0	0	1	1	0	1	1	0	0	0	1	1	1	0	1	0	1	0	0	0	0	0	0	0	0	0	0	0	0	0	1	1	0
P02741;Q5VVP7	P02741;Q5VVP7	1;1	1;1	1;1	C-reactive protein;C-reactive protein(1-205)	CRP	>sp|P02741|CRP_HUMAN C-reactive protein OS=Homo sapiens GN=CRP PE=1 SV=1;>tr|Q5VVP7|Q5VVP7_HUMAN C-reactive protein(1-205) OS=Homo sapiens GN=CRP PE=2 SV=1	2	1	1	1	0	1	0	0	0	0	0	1	0	1	0	1	0	0	1	1	1	0	0	1	0	1	1	1	1	0	1	1	0	1	0	0	0	0	0	1	0	1
P13533;P12883	P13533;P12883	1;1	1;1	1;1	Myosin-6;Myosin-7	MYH6;MYH7	>sp|P13533|MYH6_HUMAN Myosin-6 OS=Homo sapiens GN=MYH6 PE=1 SV=5;>sp|P12883|MYH7_HUMAN Myosin-7 OS=Homo sapiens GN=MYH7 PE=1 SV=5	2	1	1	1	0	1	1	0	1	1	1	1	0	0	0	0	0	0	0	0	0	0	0	0	1	0	0	1	0	0	0	0	0	1	1	0	1	1	1	1	0	0
F5GXX6;F5H271	F5GXX6;F5H271	1;1	1;1	1;1		C12orf4	>tr|F5GXX6|F5GXX6_HUMAN Uncharacterized protein C12orf4 (Fragment) OS=Homo sapiens GN=C12orf4 PE=2 SV=1;>tr|F5H271|F5H271_HUMAN Uncharacterized protein C12orf4 OS=Homo sapiens GN=C12orf4 PE=2 SV=1	2	1	1	1	0	1	0	1	0	1	0	0	1	0	0	1	0	0	0	1	1	0	0	1	1	1	0	0	0	1	1	1	0	1	0	1	0	1	0	0	1	0
Q01518	Q01518	1	1	1	Adenylyl cyclase-associated protein 1	CAP1	>sp|Q01518|CAP1_HUMAN Adenylyl cyclase-associated protein 1 OS=Homo sapiens GN=CAP1 PE=1 SV=5	1	1	1	1	0	1	0	0	0	1	1	1	1	1	1	1	0	1	0	1	0	0	1	1	1	1	1	1	0	1	1	1	0	1	0	0	0	1	1	1	1	1
Q9Y6Y9;E5RJJ7	Q9Y6Y9;E5RJJ7	1;1	1;1	1;1	Lymphocyte antigen 96	LY96	>sp|Q9Y6Y9|LY96_HUMAN Lymphocyte antigen 96 OS=Homo sapiens GN=LY96 PE=1 SV=2;>tr|E5RJJ7|E5RJJ7_HUMAN Lymphocyte antigen 96 OS=Homo sapiens GN=LY96 PE=2 SV=1	2	1	1	1	0	0	0	0	0	1	1	1	1	1	1	1	0	1	1	1	1	1	1	1	1	1	1	1	1	1	1	1	0	0	0	0	0	1	1	1	1	1
H3BMF5	H3BMF5	1	1	1		SLC9A3R2	>tr|H3BMF5|H3BMF5_HUMAN Na(+)/H(+) exchange regulatory cofactor NHE-RF2 (Fragment) OS=Homo sapiens GN=SLC9A3R2 PE=2 SV=1	1	1	1	1	0	0	0	0	0	1	1	1	1	0	1	1	1	1	1	1	1	0	1	1	1	1	0	1	1	1	1	1	0	0	0	0	0	1	1	1	1	0
P35712	P35712	1	1	1	Transcription factor SOX-6	SOX6	>sp|P35712|SOX6_HUMAN Transcription factor SOX-6 OS=Homo sapiens GN=SOX6 PE=1 SV=3	1	1	1	1	0	1	0	0	0	0	0	0	0	0	0	0	0	0	0	0	0	0	0	0	0	0	0	0	0	0	0	0	0	1	0	0	0	0	0	0	0	0
P01033;Q5H9A7;Q5H9B5;Q5H9B4	P01033;Q5H9A7;Q5H9B5;Q5H9B4	1;1;1;1	1;1;1;1	1;1;1;1	Metalloproteinase inhibitor 1	TIMP1	>sp|P01033|TIMP1_HUMAN Metalloproteinase inhibitor 1 OS=Homo sapiens GN=TIMP1 PE=1 SV=1;>tr|Q5H9A7|Q5H9A7_HUMAN Metalloproteinase inhibitor 1 OS=Homo sapiens GN=TIMP1 PE=2 SV=1;>tr|Q5H9B5|Q5H9B5_HUMAN Metalloproteinase inhibitor 1 OS=Homo sapiens GN=TIMP1	4	1	1	1	1	1	0	1	0	0	0	0	1	1	0	0	0	0	0	1	1	0	1	1	0	1	1	1	1	0	1	0	1	1	0	1	0	0	0	0	1	1
H0Y4N6	H0Y4N6	1	1	1		NRP1	>tr|H0Y4N6|H0Y4N6_HUMAN Neuropilin-1 (Fragment) OS=Homo sapiens GN=NRP1 PE=4 SV=1	1	1	1	1	0	0	0	1	0	0	0	1	0	0	0	0	0	0	0	0	0	0	0	0	0	1	1	1	0	0	0	1	0	0	0	1	0	0	0	1	0	0
Q9BPW8;H7C2U6;C9JDV8	Q9BPW8;H7C2U6;C9JDV8	1;1;1	1;1;1	1;1;1	Protein NipSnap homolog 1	NIPSNAP1	>sp|Q9BPW8|NIPS1_HUMAN Protein NipSnap homolog 1 OS=Homo sapiens GN=NIPSNAP1 PE=1 SV=1;>tr|H7C2U6|H7C2U6_HUMAN Protein NipSnap homolog 1 (Fragment) OS=Homo sapiens GN=NIPSNAP1 PE=4 SV=1;>tr|C9JDV8|C9JDV8_HUMAN Protein NipSnap homolog 1 (Fragment) OS=Homo s	3	1	1	1	0	0	0	0	0	0	0	0	0	0	0	0	0	0	0	0	0	0	1	0	0	0	0	0	0	0	0	0	0	0	0	0	0	0	0	0	0	0
Q8TC59	Q8TC59	1	1	1	Piwi-like protein 2	PIWIL2	>sp|Q8TC59|PIWL2_HUMAN Piwi-like protein 2 OS=Homo sapiens GN=PIWIL2 PE=1 SV=1	1	1	1	1	0	0	0	1	0	0	0	1	1	1	0	0	0	0	0	0	1	0	0	0	0	1	1	0	0	0	0	0	0	0	0	1	0	0	0	1	1	1
K7EL98;A8MUP6	K7EL98;A8MUP6	1;1	1;1	1;1	Putative germ cell-specific gene 1-like protein 2		>tr|K7EL98|K7EL98_HUMAN Uncharacterized protein OS=Homo sapiens PE=4 SV=1;>sp|A8MUP6|GSG1M_HUMAN Putative germ cell-specific gene 1-like protein 2 OS=Homo sapiens PE=3 SV=2	2	1	1	1	0	0	1	0	0	1	0	0	0	0	0	0	0	0	0	0	0	0	0	0	0	0	0	0	0	0	0	0	0	0	1	0	0	1	0	0	0	0
Q02252;J3KNU8	Q02252;J3KNU8	1;1	1;1	1;1	Methylmalonate-semialdehyde dehydrogenase [acylating], mitochondrial	ALDH6A1	>sp|Q02252|MMSA_HUMAN Methylmalonate-semialdehyde dehydrogenase [acylating], mitochondrial OS=Homo sapiens GN=ALDH6A1 PE=1 SV=2;>tr|J3KNU8|J3KNU8_HUMAN Methylmalonate-semialdehyde dehydrogenase [acylating], mitochondrial OS=Homo sapiens GN=ALDH6A1 PE=2 SV=	2	1	1	1	0	0	1	0	0	0	0	0	0	0	0	0	0	0	0	0	0	0	0	0	0	0	0	0	0	0	0	0	0	0	1	0	0	0	0	0	0	0
Q13315;E9PIN0	Q13315;E9PIN0	1;1	1;1	1;1	Serine-protein kinase ATM	ATM	>sp|Q13315|ATM_HUMAN Serine-protein kinase ATM OS=Homo sapiens GN=ATM PE=1 SV=4;>tr|E9PIN0|E9PIN0_HUMAN Serine-protein kinase ATM (Fragment) OS=Homo sapiens GN=ATM PE=2 SV=1	2	1	1	1	0	0	0	0	0	0	0	1	0	0	0	0	0	0	0	0	0	0	0	0	0	0	0	0	0	0	0	0	0	0	0	0	0	0	0	1	0	0
Q6MZQ0;H7BXN5;E9PIU0	Q6MZQ0;H7BXN5;E9PIU0	1;1;1	1;1;1	1;1;1	Proline-rich protein 5-like	PRR5L	>sp|Q6MZQ0|PRR5L_HUMAN Proline-rich protein 5-like OS=Homo sapiens GN=PRR5L PE=1 SV=2;>tr|H7BXN5|H7BXN5_HUMAN Proline-rich protein 5-like OS=Homo sapiens GN=PRR5L PE=2 SV=1;>tr|E9PIU0|E9PIU0_HUMAN Proline-rich protein 5-like (Fragment) OS=Homo sapiens GN=P	3	1	1	1	0	0	0	0	0	0	0	0	0	0	0	0	0	1	0	0	0	0	0	0	0	0	0	0	0	0	0	0	0	0	0	0	0	0	0	0	0	0
O94880	O94880	1	1	1	PHD finger protein 14	PHF14	>sp|O94880|PHF14_HUMAN PHD finger protein 14 OS=Homo sapiens GN=PHF14 PE=1 SV=2	1	1	1	1	0	0	0	0	0	0	0	0	0	0	0	0	0	0	0	0	0	0	0	0	0	0	0	0	0	0	0	1	0	0	0	0	0	0	0	0	0	0
P01771	P01771	1	1	1	Ig heavy chain V-III region HIL		>sp|P01771|HV310_HUMAN Ig heavy chain V-III region HIL OS=Homo sapiens PE=1 SV=1	1	1	1	1	0	0	0	0	0	0	0	1	0	0	0	0	0	0	1	1	0	1	0	0	1	1	1	1	1	1	0	1	0	0	0	0	0	0	0	1	0	0
Q5VVM6;D6RFH8;B4DXQ2	Q5VVM6;D6RFH8;B4DXQ2	1;1;1	1;1;1	1;1;1	Coiled-coil domain-containing protein 30	CCDC30	>sp|Q5VVM6|CCD30_HUMAN Coiled-coil domain-containing protein 30 OS=Homo sapiens GN=CCDC30 PE=2 SV=1;>tr|D6RFH8|D6RFH8_HUMAN Coiled-coil domain-containing protein 30 OS=Homo sapiens GN=CCDC30 PE=4 SV=2;>tr|B4DXQ2|B4DXQ2_HUMAN Coiled-coil domain-containing p	3	1	1	1	0	0	0	0	0	0	0	0	0	0	0	0	0	0	0	0	0	0	0	0	0	1	0	0	0	0	0	0	0	0	0	0	0	0	0	0	0	0
P32243;G3V3P9;G3V3J3	P32243;G3V3P9;G3V3J3	1;1;1	1;1;1	1;1;1	Homeobox protein OTX2	OTX2	>sp|P32243|OTX2_HUMAN Homeobox protein OTX2 OS=Homo sapiens GN=OTX2 PE=1 SV=1;>tr|G3V3P9|G3V3P9_HUMAN Homeobox protein OTX2 (Fragment) OS=Homo sapiens GN=OTX2 PE=2 SV=1;>tr|G3V3J3|G3V3J3_HUMAN Homeobox protein OTX2 (Fragment) OS=Homo sapiens GN=OTX2 PE=2 S	3	1	1	1	0	0	0	0	0	0	1	0	0	0	0	0	0	1	0	0	0	0	0	0	0	0	0	0	0	0	0	0	0	0	0	0	0	0	1	0	0	0
H0YM25	H0YM25	1	1	1			>tr|H0YM25|H0YM25_HUMAN Protein LOC440233 OS=Homo sapiens GN=LOC440233 PE=4 SV=1	1	1	1	1	0	0	0	0	0	0	0	1	0	0	0	0	0	0	0	0	0	0	0	0	0	0	0	0	0	0	0	0	0	0	0	0	0	0	0	1	0	0
P23276	P23276	1	1	1	Kell blood group glycoprotein	KEL	>sp|P23276|KELL_HUMAN Kell blood group glycoprotein OS=Homo sapiens GN=KEL PE=1 SV=2	1	1	1	1	0	0	0	0	0	0	0	1	1	0	0	0	0	0	0	0	0	0	0	0	0	1	1	1	1	0	0	0	0	0	0	0	0	0	0	1	1	0
P01775	P01775	1	1	1	Ig heavy chain V-III region LAY		>sp|P01775|HV314_HUMAN Ig heavy chain V-III region LAY OS=Homo sapiens PE=1 SV=1	1	1	1	1	0	1	0	0	0	0	0	0	0	0	0	0	0	0	0	0	0	0	0	0	1	0	0	0	1	0	0	0	0	1	0	0	0	0	0	0	0	0
E7EMB3;H0Y7A7;E7ETZ0;P62158;Q96HY3;G3V361	E7EMB3;H0Y7A7;E7ETZ0;P62158;Q96HY3;G3V361	1;1;1;1;1;1	1;1;1;1;1;1	1;1;1;1;1;1	Calmodulin	CALM2;CALM1	>tr|E7EMB3|E7EMB3_HUMAN Calmodulin OS=Homo sapiens GN=CALM2 PE=2 SV=1;>tr|H0Y7A7|H0Y7A7_HUMAN Calmodulin (Fragment) OS=Homo sapiens GN=CALM2 PE=2 SV=1;>tr|E7ETZ0|E7ETZ0_HUMAN Calmodulin OS=Homo sapiens GN=CALM1 PE=2 SV=1;>sp|P62158|CALM_HUMAN Calmodulin OS	6	1	1	1	0	1	0	1	0	0	0	0	0	0	0	0	0	0	0	0	1	0	0	0	0	0	1	0	0	0	0	0	0	1	0	1	0	0	0	0	0	0
Q14203;E7EX90;Q6AWB1	Q14203;E7EX90;Q6AWB1	1;1;1	1;1;1	1;1;1	Dynactin subunit 1	DCTN1;DKFZp686E0752	>sp|Q14203|DCTN1_HUMAN Dynactin subunit 1 OS=Homo sapiens GN=DCTN1 PE=1 SV=3;>tr|E7EX90|E7EX90_HUMAN Dynactin subunit 1 OS=Homo sapiens GN=DCTN1 PE=2 SV=1;>tr|Q6AWB1|Q6AWB1_HUMAN Dynactin subunit 1 OS=Homo sapiens GN=DKFZp686E0752 PE=2 SV=1	3	1	1	1	1	0	0	0	0	0	0	0	0	0	0	0	0	0	0	0	0	0	0	0	0	0	0	0	0	0	0	0	1	0	0	0	0	0	0	0	0	0
Q9NRV9	Q9NRV9	1	1	1	Heme-binding protein 1	HEBP1	>sp|Q9NRV9|HEBP1_HUMAN Heme-binding protein 1 OS=Homo sapiens GN=HEBP1 PE=1 SV=1	1	1	1	1	0	0	0	0	0	0	0	1	0	1	0	1	0	1	0	1	0	0	0	1	0	0	0	1	0	1	1	1	0	0	0	0	0	0	0	1	0	1
P49789;E9PBZ0	P49789;E9PBZ0	1;1	1;1	1;1	Bis(5-adenosyl)-triphosphatase	FHIT	>sp|P49789|FHIT_HUMAN Bis(5-adenosyl)-triphosphatase OS=Homo sapiens GN=FHIT PE=1 SV=3;>tr|E9PBZ0|E9PBZ0_HUMAN Bis(5-adenosyl)-triphosphatase (Fragment) OS=Homo sapiens GN=FHIT PE=2 SV=1	2	1	1	1	0	0	0	0	0	0	0	0	0	0	1	0	0	0	0	0	0	0	0	0	0	0	0	0	0	0	0	0	0	0	0	0	0	0	0	0	0	0
J3KQA9;Q5JR59	J3KQA9;Q5JR59	1;1	1;1	1;1	Microtubule-associated tumor suppressor candidate 2	MTUS2	>tr|J3KQA9|J3KQA9_HUMAN Microtubule-associated tumor suppressor candidate 2 OS=Homo sapiens GN=MTUS2 PE=2 SV=1;>sp|Q5JR59|MTUS2_HUMAN Microtubule-associated tumor suppressor candidate 2 OS=Homo sapiens GN=MTUS2 PE=1 SV=3	2	1	1	1	0	0	0	0	0	0	0	1	0	0	0	0	0	0	1	0	0	0	0	0	0	0	0	1	0	0	0	0	0	0	0	0	0	0	0	1	0	0
O15229	O15229	1	1	1	Kynurenine 3-monooxygenase	KMO	>sp|O15229|KMO_HUMAN Kynurenine 3-monooxygenase OS=Homo sapiens GN=KMO PE=1 SV=2	1	1	1	1	0	1	0	0	0	0	0	0	1	0	0	0	0	0	0	0	0	1	0	1	0	0	1	0	0	1	1	1	0	1	0	0	0	0	0	0	1	0
O94988;D6RFM4;Q6P521	O94988;D6RFM4;Q6P521	1;1;1	1;1;1	1;1;1	Protein FAM13A	FAM13A	>sp|O94988|FA13A_HUMAN Protein FAM13A OS=Homo sapiens GN=FAM13A PE=1 SV=2;>tr|D6RFM4|D6RFM4_HUMAN Protein FAM13A OS=Homo sapiens GN=FAM13A PE=2 SV=1;>tr|Q6P521|Q6P521_HUMAN FAM13A protein OS=Homo sapiens GN=FAM13A PE=2 SV=1	3	1	1	1	0	0	0	0	0	0	0	0	0	0	0	0	1	0	0	0	0	0	0	0	0	0	0	0	0	0	0	0	0	0	0	0	0	0	0	0	0	0
P01019	P01019	1	1	1	Angiotensinogen;Angiotensin-1;Angiotensin-2;Angiotensin-3	AGT	>sp|P01019|ANGT_HUMAN Angiotensinogen OS=Homo sapiens GN=AGT PE=1 SV=1	1	1	1	1	0	0	0	1	0	0	0	1	0	0	0	0	0	0	0	0	1	0	0	0	0	1	1	0	0	0	0	0	0	0	0	1	0	0	0	1	0	0
Q9UBI6	Q9UBI6	1	1	1	Guanine nucleotide-binding protein G(I)/G(S)/G(O) subunit gamma-12	GNG12	>sp|Q9UBI6|GBG12_HUMAN Guanine nucleotide-binding protein G(I)/G(S)/G(O) subunit gamma-12 OS=Homo sapiens GN=GNG12 PE=1 SV=3	1	1	1	1	0	0	0	0	0	1	0	0	0	0	0	0	0	0	0	1	0	1	0	1	1	1	1	1	1	1	1	0	0	0	0	0	0	1	0	0	0	0
Q9NXC2	Q9NXC2	1	1	1	Glucose-fructose oxidoreductase domain-containing protein 1	GFOD1	>sp|Q9NXC2|GFOD1_HUMAN Glucose-fructose oxidoreductase domain-containing protein 1 OS=Homo sapiens GN=GFOD1 PE=1 SV=1	1	1	1	1	0	0	0	1	0	0	0	0	0	0	0	0	0	0	0	0	0	0	0	0	0	0	1	0	0	0	0	0	0	0	0	1	0	0	0	0	0	0
Q14118	Q14118	1	1	1	Dystroglycan;Alpha-dystroglycan;Beta-dystroglycan	DAG1	>sp|Q14118|DAG1_HUMAN Dystroglycan OS=Homo sapiens GN=DAG1 PE=1 SV=2	1	1	1	1	0	0	0	0	0	0	0	0	1	0	1	0	0	0	0	0	0	1	0	0	0	1	1	1	0	0	0	1	0	0	0	0	0	0	0	0	1	0
O75888;C9JF68;C9JFN2;K7EJ28	O75888;C9JF68;C9JFN2;K7EJ28	1;1;1;1	1;1;1;1	1;1;1;1	Tumor necrosis factor ligand superfamily member 13	TNFSF13	>sp|O75888|TNF13_HUMAN Tumor necrosis factor ligand superfamily member 13 OS=Homo sapiens GN=TNFSF13 PE=1 SV=1;>tr|C9JF68|C9JF68_HUMAN Tumor necrosis factor ligand superfamily member 13 (Fragment) OS=Homo sapiens GN=TNFSF13 PE=2 SV=1;>tr|C9JFN2|C9JFN2_HUMA	4	1	1	1	0	1	0	0	0	1	1	1	1	1	1	1	0	1	1	1	1	1	1	0	1	1	0	1	1	0	1	0	0	1	0	0	0	1	1	1	1	1
C9J6S1	C9J6S1	1	1	1			>tr|C9J6S1|C9J6S1_HUMAN Uncharacterized protein (Fragment) OS=Homo sapiens PE=4 SV=1	1	1	1	1	0	0	0	0	1	0	0	0	0	0	0	0	0	0	0	0	0	0	0	0	0	0	0	0	0	0	0	0	0	0	0	0	1	0	0	0	0	0
P37802	P37802	1	1	1	Transgelin-2	TAGLN2	>sp|P37802|TAGL2_HUMAN Transgelin-2 OS=Homo sapiens GN=TAGLN2 PE=1 SV=3	1	1	1	1	0	1	0	0	0	1	0	1	1	1	0	0	0	0	0	0	0	1	0	0	0	0	1	0	0	0	1	1	0	1	0	0	0	1	0	1	1	1
Q9UBT6;D6R9M8;D6RDX9;D6RAI7	Q9UBT6;D6R9M8;D6RDX9;D6RAI7	1;1;1;1	1;1;1;1	1;1;1;1	DNA polymerase kappa	POLK	>sp|Q9UBT6|POLK_HUMAN DNA polymerase kappa OS=Homo sapiens GN=POLK PE=1 SV=1;>tr|D6R9M8|D6R9M8_HUMAN DNA polymerase kappa OS=Homo sapiens GN=POLK PE=2 SV=1;>tr|D6RDX9|D6RDX9_HUMAN DNA polymerase kappa OS=Homo sapiens GN=POLK PE=2 SV=1;>tr|D6RAI7|D6RAI7_HUM	4	1	1	1	0	0	0	0	0	0	0	1	0	0	0	0	0	0	0	0	0	0	0	0	0	0	0	0	0	0	0	0	0	0	0	0	0	0	0	1	0	0
H0YL83;H0YM12	H0YL83;H0YM12	1;1	1;1	1;1		ETFA	>tr|H0YL83|H0YL83_HUMAN Electron transfer flavoprotein subunit alpha, mitochondrial OS=Homo sapiens GN=ETFA PE=2 SV=1;>tr|H0YM12|H0YM12_HUMAN Electron transfer flavoprotein subunit alpha, mitochondrial OS=Homo sapiens GN=ETFA PE=2 SV=1	2	1	1	1	0	0	1	0	0	0	0	0	0	0	0	0	0	0	0	0	0	0	0	0	0	0	0	0	0	0	0	0	0	0	1	0	0	0	0	0	0	0
E7ERX3	E7ERX3	1	1	1		DST	>tr|E7ERX3|E7ERX3_HUMAN Dystonin (Fragment) OS=Homo sapiens GN=DST PE=2 SV=1	1	1	1	1	0	0	0	0	0	0	0	0	0	0	0	0	0	0	0	0	1	0	0	0	0	0	0	0	0	0	0	0	0	0	0	0	0	0	0	0	0	0
Q16204	Q16204	1	1	1	Coiled-coil domain-containing protein 6	CCDC6	>sp|Q16204|CCDC6_HUMAN Coiled-coil domain-containing protein 6 OS=Homo sapiens GN=CCDC6 PE=1 SV=2	1	1	1	1	0	0	0	0	0	0	0	0	0	0	0	0	0	0	0	0	0	0	0	0	0	0	0	0	0	0	0	1	0	0	0	0	0	0	0	0	0	0
Q14508	Q14508	1	1	1	WAP four-disulfide core domain protein 2	WFDC2	>sp|Q14508|WFDC2_HUMAN WAP four-disulfide core domain protein 2 OS=Homo sapiens GN=WFDC2 PE=1 SV=2	1	1	1	1	0	0	0	0	0	0	0	0	1	0	0	0	0	0	1	0	0	0	1	0	1	1	1	0	0	1	0	0	0	0	0	0	0	0	0	0	1	0
Q99471;H3BPF6;H3BMQ1	Q99471;H3BPF6;H3BMQ1	1;1;1	1;1;1	1;1;1	Prefoldin subunit 5	PFDN5	>sp|Q99471|PFD5_HUMAN Prefoldin subunit 5 OS=Homo sapiens GN=PFDN5 PE=1 SV=2;>tr|H3BPF6|H3BPF6_HUMAN Prefoldin subunit 5 (Fragment) OS=Homo sapiens GN=PFDN5 PE=4 SV=1;>tr|H3BMQ1|H3BMQ1_HUMAN Prefoldin subunit 5 OS=Homo sapiens GN=PFDN5 PE=2 SV=1	3	1	1	1	0	0	0	1	0	0	0	0	0	0	0	0	0	0	0	0	1	0	0	0	0	0	1	0	0	0	0	0	0	0	0	1	0	0	0	0	0	0
O95782;O94973	O95782;O94973	1;1	1;1	1;1	AP-2 complex subunit alpha-1;AP-2 complex subunit alpha-2	AP2A1;AP2A2	>sp|O95782|AP2A1_HUMAN AP-2 complex subunit alpha-1 OS=Homo sapiens GN=AP2A1 PE=1 SV=3;>sp|O94973|AP2A2_HUMAN AP-2 complex subunit alpha-2 OS=Homo sapiens GN=AP2A2 PE=1 SV=2	2	1	1	1	0	0	0	0	0	0	0	0	0	0	1	0	0	0	0	0	0	0	0	0	0	0	0	0	0	0	0	0	0	0	0	0	0	0	0	0	0	0
Q8NHB8	Q8NHB8	1	1	1	Olfactory receptor 5K2	OR5K2	>sp|Q8NHB8|OR5K2_HUMAN Olfactory receptor 5K2 OS=Homo sapiens GN=OR5K2 PE=2 SV=3	1	1	1	1	0	0	0	0	0	1	0	0	0	0	0	0	0	0	0	0	0	0	0	1	1	0	0	1	0	0	0	0	0	0	0	0	0	1	0	0	0	0
H3BT23	H3BT23	1	1	1		PARN	>tr|H3BT23|H3BT23_HUMAN Poly(A)-specific ribonuclease PARN (Fragment) OS=Homo sapiens GN=PARN PE=2 SV=1	1	1	1	1	0	0	0	0	0	0	0	0	1	0	0	0	0	0	0	0	0	0	0	0	0	0	0	0	0	0	0	0	0	0	0	0	0	0	0	0	1	0
Q06187	Q06187	1	1	1	Tyrosine-protein kinase BTK	BTK	>sp|Q06187|BTK_HUMAN Tyrosine-protein kinase BTK OS=Homo sapiens GN=BTK PE=1 SV=3	1	1	1	1	0	0	0	0	0	0	0	0	0	0	0	0	0	0	0	0	0	0	0	0	0	0	0	0	0	1	0	1	0	0	0	0	0	0	0	0	0	0
O15265	O15265	1	1	1	Ataxin-7	ATXN7	>sp|O15265|ATX7_HUMAN Ataxin-7 OS=Homo sapiens GN=ATXN7 PE=1 SV=1	1	1	1	1	0	0	0	0	0	0	0	0	0	0	0	0	0	0	0	0	0	0	1	0	0	0	0	0	0	0	0	0	0	0	0	0	0	0	0	0	0	0
C9J0A9	C9J0A9	1	1	1		HESX1	>tr|C9J0A9|C9J0A9_HUMAN Homeobox-expressed in ES cells 1 OS=Homo sapiens GN=HESX1 PE=2 SV=1	1	1	1	1	0	1	0	0	0	0	0	0	0	0	0	0	0	0	0	0	0	0	0	0	0	0	0	0	0	0	0	0	0	1	0	0	0	0	0	0	0	0
P01133	P01133	1	1	1	Pro-epidermal growth factor;Epidermal growth factor	EGF	>sp|P01133|EGF_HUMAN Pro-epidermal growth factor OS=Homo sapiens GN=EGF PE=1 SV=2	1	1	1	1	0	0	0	0	0	0	1	1	0	1	0	0	0	0	0	0	0	0	1	0	0	1	0	0	0	0	1	1	0	0	0	0	0	0	1	1	0	1
P01769	P01769	1	1	1	Ig heavy chain V-III region GA		>sp|P01769|HV308_HUMAN Ig heavy chain V-III region GA OS=Homo sapiens PE=1 SV=1	1	1	1	1	0	0	1	0	0	0	0	0	0	0	0	0	0	1	0	0	0	0	0	0	0	0	0	0	0	0	0	0	0	0	1	0	0	0	0	0	0	0
Q5JXB2;P61088;F8VQQ8	Q5JXB2;P61088;F8VQQ8	1;1;1	1;1;1	1;1;1	Putative ubiquitin-conjugating enzyme E2 N-like;Ubiquitin-conjugating enzyme E2 N	UBE2NL;UBE2N	>sp|Q5JXB2|UE2NL_HUMAN Putative ubiquitin-conjugating enzyme E2 N-like OS=Homo sapiens GN=UBE2NL PE=1 SV=1;>sp|P61088|UBE2N_HUMAN Ubiquitin-conjugating enzyme E2 N OS=Homo sapiens GN=UBE2N PE=1 SV=1;>tr|F8VQQ8|F8VQQ8_HUMAN Ubiquitin-conjugating enzyme E2 N	3	1	1	1	0	1	0	0	0	1	1	0	0	0	0	0	0	1	0	0	0	0	0	0	0	0	1	0	0	1	1	0	0	1	0	0	0	1	1	0	0	0
P45877	P45877	1	1	1	Peptidyl-prolyl cis-trans isomerase C	PPIC	>sp|P45877|PPIC_HUMAN Peptidyl-prolyl cis-trans isomerase C OS=Homo sapiens GN=PPIC PE=1 SV=1	1	1	1	1	0	0	0	0	0	0	0	0	0	0	0	0	0	0	0	0	1	0	0	0	0	0	0	0	0	0	0	0	0	0	0	0	0	0	0	0	0	0
Q9NZJ4	Q9NZJ4	1	1	1	Sacsin	SACS	>sp|Q9NZJ4|SACS_HUMAN Sacsin OS=Homo sapiens GN=SACS PE=1 SV=2	1	1	1	1	0	0	0	0	0	0	0	0	0	0	0	0	0	0	0	0	0	1	0	0	0	0	0	0	0	0	0	0	0	0	0	0	0	0	0	0	0	0
P53701	P53701	1	1	1	Cytochrome c-type heme lyase	HCCS	>sp|P53701|CCHL_HUMAN Cytochrome c-type heme lyase OS=Homo sapiens GN=HCCS PE=1 SV=1	1	1	1	1	0	0	0	1	0	0	0	0	0	0	0	0	0	0	0	0	0	0	0	0	0	0	0	0	0	0	0	0	0	0	0	1	0	0	0	0	0	0
Q86SQ4	Q86SQ4	1	1	1	G-protein coupled receptor 126	GPR126	>sp|Q86SQ4|GP126_HUMAN G-protein coupled receptor 126 OS=Homo sapiens GN=GPR126 PE=1 SV=3	1	1	1	1	0	0	0	0	0	0	0	1	1	0	0	0	0	0	1	1	1	0	1	0	1	1	1	1	1	1	1	1	0	0	0	0	0	0	0	1	1	0
Q86VG3;E9PL16;B4DSA3;B4DYW4;E9PJ48;E9PPH4	Q86VG3;E9PL16;B4DSA3;B4DYW4;E9PJ48;E9PPH4	1;1;1;1;1;1	1;1;1;1;1;1	1;1;1;1;1;1	Uncharacterized protein C11orf74	C11orf74	>sp|Q86VG3|CK074_HUMAN Uncharacterized protein C11orf74 OS=Homo sapiens GN=C11orf74 PE=2 SV=1;>tr|E9PL16|E9PL16_HUMAN Uncharacterized protein C11orf74 (Fragment) OS=Homo sapiens GN=C11orf74 PE=2 SV=1;>tr|B4DSA3|B4DSA3_HUMAN Uncharacterized protein C11orf74	6	1	1	1	0	0	0	0	0	0	0	0	0	0	0	0	0	0	0	0	0	0	0	0	0	0	0	1	0	0	0	0	0	0	0	0	0	0	0	0	0	0
Q9BY76;F5H0I2	Q9BY76;F5H0I2	1;1	1;1	1;1	Angiopoietin-related protein 4	ANGPTL4	>sp|Q9BY76|ANGL4_HUMAN Angiopoietin-related protein 4 OS=Homo sapiens GN=ANGPTL4 PE=1 SV=2;>tr|F5H0I2|F5H0I2_HUMAN Angiopoietin-related protein 4 OS=Homo sapiens GN=ANGPTL4 PE=2 SV=1	2	1	1	1	0	0	0	0	0	1	0	0	0	1	1	0	1	0	0	0	0	1	1	1	0	1	0	1	1	0	1	1	0	0	0	0	0	1	0	0	0	1
P52790	P52790	1	1	1	Hexokinase-3	HK3	>sp|P52790|HXK3_HUMAN Hexokinase-3 OS=Homo sapiens GN=HK3 PE=1 SV=2	1	1	1	1	0	0	0	0	0	0	0	0	0	0	0	0	0	0	0	0	0	0	0	0	0	0	1	0	0	0	0	0	0	0	0	0	0	0	0	0	0	0
REV__Q7L7X3	REV__Q7L7X3	1	1	1			>sp|Q7L7X3|TAOK1_HUMAN Serine/threonine-protein kinase TAO1 OS=Homo sapiens GN=TAOK1 PE=1 SV=1	1	1	1	1	0	0	0	0	0	0	0	1	0	1	0	0	0	0	0	0	0	0	0	0	0	1	0	0	0	0	0	0	0	0	0	0	0	0	0	1	0	1
J3KNB1;A4UGR9	J3KNB1;A4UGR9	1;1	1;1	1;1	Xin actin-binding repeat-containing protein 2	XIRP2	>tr|J3KNB1|J3KNB1_HUMAN Xin actin-binding repeat-containing protein 2 OS=Homo sapiens GN=XIRP2 PE=2 SV=1;>sp|A4UGR9|XIRP2_HUMAN Xin actin-binding repeat-containing protein 2 OS=Homo sapiens GN=XIRP2 PE=1 SV=2	2	1	1	1	0	0	0	0	0	0	0	0	0	0	0	0	0	0	0	0	0	0	0	1	0	0	0	0	0	0	0	0	0	0	0	0	0	0	0	0	0	0
Q8WWQ0	Q8WWQ0	1	1	1	PH-interacting protein	PHIP	>sp|Q8WWQ0|PHIP_HUMAN PH-interacting protein OS=Homo sapiens GN=PHIP PE=1 SV=2	1	1	1	1	0	0	0	0	0	0	0	0	0	0	0	0	0	0	0	0	0	0	0	0	0	0	0	1	0	0	0	0	0	0	0	0	0	0	0	0	0	0
Q86YZ3	Q86YZ3	1	1	1	Hornerin	HRNR	>sp|Q86YZ3|HORN_HUMAN Hornerin OS=Homo sapiens GN=HRNR PE=1 SV=2	1	1	1	1	0	0	0	0	0	0	0	0	0	0	0	0	0	0	1	0	0	0	0	0	0	1	0	0	0	0	0	0	0	0	0	0	0	0	0	0	0	0
O43283;H7C459	O43283;H7C459	1;1	1;1	1;1	Mitogen-activated protein kinase kinase kinase 13	MAP3K13	>sp|O43283|M3K13_HUMAN Mitogen-activated protein kinase kinase kinase 13 OS=Homo sapiens GN=MAP3K13 PE=1 SV=1;>tr|H7C459|H7C459_HUMAN Mitogen-activated protein kinase kinase kinase 13 (Fragment) OS=Homo sapiens GN=MAP3K13 PE=2 SV=1	2	1	1	1	0	0	0	0	0	0	0	0	0	0	0	0	0	0	0	0	0	0	0	0	0	0	0	1	0	0	0	0	0	0	0	0	0	0	0	0	0	0
Q8TEY7	Q8TEY7	1	1	1	Ubiquitin carboxyl-terminal hydrolase 33	USP33	>sp|Q8TEY7|UBP33_HUMAN Ubiquitin carboxyl-terminal hydrolase 33 OS=Homo sapiens GN=USP33 PE=1 SV=2	1	1	1	1	0	0	0	0	0	0	0	0	0	0	0	0	0	0	0	0	0	0	1	0	0	0	0	0	0	0	0	0	0	0	0	0	0	0	0	0	0	0
Q96MY7	Q96MY7	1	1	1	Protein FAM161B	FAM161B	>sp|Q96MY7|F161B_HUMAN Protein FAM161B OS=Homo sapiens GN=FAM161B PE=1 SV=2	1	1	1	1	0	0	0	0	0	0	0	0	0	0	0	0	0	0	0	0	1	0	0	0	0	0	0	0	0	0	0	0	0	0	0	0	0	0	0	0	0	0
Q9H7D0;H0Y7N4	Q9H7D0;H0Y7N4	1;1	1;1	1;1	Dedicator of cytokinesis protein 5	DOCK5	>sp|Q9H7D0|DOCK5_HUMAN Dedicator of cytokinesis protein 5 OS=Homo sapiens GN=DOCK5 PE=1 SV=3;>tr|H0Y7N4|H0Y7N4_HUMAN Dedicator of cytokinesis protein 5 (Fragment) OS=Homo sapiens GN=DOCK5 PE=4 SV=1	2	1	1	1	0	0	0	0	0	0	0	0	0	0	0	0	0	0	0	0	0	0	0	0	0	0	0	1	0	0	0	0	0	0	0	0	0	0	0	0	0	0
O15360;H3BSR5;H3BRX3;F5H8D5;Q0VAP4;H3BSL6	O15360;H3BSR5;H3BRX3;F5H8D5;Q0VAP4;H3BSL6	1;1;1;1;1;1	1;1;1;1;1;1	1;1;1;1;1;1	Fanconi anemia group A protein	FANCA	>sp|O15360|FANCA_HUMAN Fanconi anemia group A protein OS=Homo sapiens GN=FANCA PE=1 SV=2;>tr|H3BSR5|H3BSR5_HUMAN Fanconi anemia group A protein OS=Homo sapiens GN=FANCA PE=2 SV=1;>tr|H3BRX3|H3BRX3_HUMAN Fanconi anemia group A protein OS=Homo sapiens GN=FAN	6	1	1	1	0	1	0	0	0	0	0	0	0	0	0	0	0	0	0	0	0	0	0	0	0	0	0	0	0	0	0	0	0	1	0	0	0	0	0	0	0	0
Q8N8D0	Q8N8D0	1	1	1	Uncharacterized protein FLJ39653		>sp|Q8N8D0|YD020_HUMAN Uncharacterized protein FLJ39653 OS=Homo sapiens PE=1 SV=1	1	1	1	1	0	0	0	0	0	1	0	0	0	0	0	0	0	0	0	0	0	0	0	0	0	0	0	0	0	0	0	0	0	0	0	0	0	1	0	0	0	0
O60259	O60259	1	1	1	Kallikrein-8	KLK8	>sp|O60259|KLK8_HUMAN Kallikrein-8 OS=Homo sapiens GN=KLK8 PE=1 SV=1	1	1	1	1	0	0	0	0	0	0	0	0	1	1	0	0	0	0	0	0	0	0	0	0	0	0	1	0	1	0	0	1	0	0	0	0	0	0	0	0	1	1
P22352;H0YC19;E5RG32;H0YBE4	P22352;H0YC19;E5RG32;H0YBE4	1;1;1;1	1;1;1;1	1;1;1;1	Glutathione peroxidase 3;Glutathione peroxidase	GPX3	>sp|P22352|GPX3_HUMAN Glutathione peroxidase 3 OS=Homo sapiens GN=GPX3 PE=1 SV=2;>tr|H0YC19|H0YC19_HUMAN Glutathione peroxidase (Fragment) OS=Homo sapiens GN=GPX3 PE=3 SV=1;>tr|E5RG32|E5RG32_HUMAN Glutathione peroxidase (Fragment) OS=Homo sapiens GN=GPX3 P	4	1	1	1	0	0	0	0	0	0	0	0	0	0	0	0	0	0	0	0	1	0	0	0	0	1	1	0	0	0	0	0	0	0	0	0	0	0	0	0	0	0
Q6BDI9	Q6BDI9	1	1	1	Rab15 effector protein	REP15	>sp|Q6BDI9|REP15_HUMAN Rab15 effector protein OS=Homo sapiens GN=REP15 PE=1 SV=4	1	1	1	1	0	0	0	0	0	0	0	0	0	1	0	0	0	0	0	0	0	0	0	0	0	0	0	0	0	0	0	0	0	0	0	0	0	0	0	0	0	1
P01773	P01773	1	1	1	Ig heavy chain V-III region BUR		>sp|P01773|HV312_HUMAN Ig heavy chain V-III region BUR OS=Homo sapiens PE=1 SV=1	1	1	1	1	0	0	0	0	0	0	0	1	0	0	1	0	0	0	0	0	0	0	1	0	0	1	1	0	1	1	0	1	0	0	0	0	0	0	0	1	0	0
P05362;E7ESS4	P05362;E7ESS4	1;1	1;1	1;1	Intercellular adhesion molecule 1	ICAM1	>sp|P05362|ICAM1_HUMAN Intercellular adhesion molecule 1 OS=Homo sapiens GN=ICAM1 PE=1 SV=2;>tr|E7ESS4|E7ESS4_HUMAN Intercellular adhesion molecule 1 OS=Homo sapiens GN=ICAM1 PE=2 SV=1	2	1	1	1	0	1	0	0	0	0	1	1	0	1	0	0	0	0	0	0	0	1	1	0	1	0	1	0	1	0	0	0	0	1	0	0	0	0	1	1	0	1
P62942	P62942	1	1	1	Peptidyl-prolyl cis-trans isomerase FKBP1A	FKBP1A	>sp|P62942|FKB1A_HUMAN Peptidyl-prolyl cis-trans isomerase FKBP1A OS=Homo sapiens GN=FKBP1A PE=1 SV=2	1	1	1	1	0	1	0	0	0	0	1	0	0	0	1	0	0	0	0	1	0	0	0	0	0	0	1	1	1	1	0	0	0	1	0	0	0	0	1	0	0	0
Q5W026;Q9BXX3;R4GNA2	Q5W026;Q9BXX3;R4GNA2	1;1;1	1;1;1	1;1;1	Ankyrin repeat domain-containing protein 30A	ANKRD30A	>tr|Q5W026|Q5W026_HUMAN Ankyrin repeat domain-containing protein 30A OS=Homo sapiens GN=ANKRD30A PE=2 SV=1;>sp|Q9BXX3|AN30A_HUMAN Ankyrin repeat domain-containing protein 30A OS=Homo sapiens GN=ANKRD30A PE=1 SV=3;>tr|R4GNA2|R4GNA2_HUMAN Ankyrin repeat doma	3	1	1	1	0	0	0	0	0	0	0	0	0	0	0	0	0	0	0	0	0	0	0	0	0	0	0	0	1	0	0	0	0	0	0	0	0	0	0	0	0	0
M0R2I2	M0R2I2	1	1	1			>tr|M0R2I2|M0R2I2_HUMAN BRISC and BRCA1-A complex member 1 (Fragment) OS=Homo sapiens GN=BABAM1 PE=2 SV=1	1	1	1	1	0	0	0	0	0	0	0	0	0	0	0	0	0	0	0	0	1	0	0	0	0	0	0	0	0	0	0	0	0	0	0	0	0	0	0	0	0	0
P01717	P01717	1	1	1	Ig lambda chain V-IV region Hil		>sp|P01717|LV403_HUMAN Ig lambda chain V-IV region Hil OS=Homo sapiens PE=1 SV=1	1	1	1	1	0	0	0	0	0	0	0	1	0	0	0	0	0	0	0	0	0	0	0	0	0	0	0	1	0	0	0	0	0	0	0	0	0	0	0	1	0	0
Q9Y6B7;B7Z4X3;B1ALD2	Q9Y6B7;B7Z4X3;B1ALD2	1;1;1	1;1;1	1;1;1	AP-4 complex subunit beta-1	AP4B1	>sp|Q9Y6B7|AP4B1_HUMAN AP-4 complex subunit beta-1 OS=Homo sapiens GN=AP4B1 PE=1 SV=2;>tr|B7Z4X3|B7Z4X3_HUMAN AP-4 complex subunit beta-1 OS=Homo sapiens GN=AP4B1 PE=2 SV=1;>tr|B1ALD2|B1ALD2_HUMAN AP-4 complex subunit beta-1 (Fragment) OS=Homo sapiens GN=A	3	1	1	1	0	0	0	0	0	0	0	0	0	0	0	0	0	0	0	0	0	1	0	0	0	0	0	0	0	0	0	0	0	0	0	0	0	0	0	0	0	0
Q8TA86	Q8TA86	1	1	1	Retinitis pigmentosa 9 protein	RP9	>sp|Q8TA86|RP9_HUMAN Retinitis pigmentosa 9 protein OS=Homo sapiens GN=RP9 PE=1 SV=2	1	1	1	1	0	0	0	0	0	0	0	1	0	0	0	0	1	0	0	0	0	0	0	1	0	0	0	1	0	0	0	0	0	0	0	0	0	0	0	1	0	0
P06331;P01825	P06331;P01825	1;1	1;1	1;1	Ig heavy chain V-II region ARH-77;Ig heavy chain V-II region NEWM		>sp|P06331|HV209_HUMAN Ig heavy chain V-II region ARH-77 OS=Homo sapiens PE=4 SV=1;>sp|P01825|HV207_HUMAN Ig heavy chain V-II region NEWM OS=Homo sapiens PE=1 SV=1	2	1	1	1	1	0	0	0	0	0	0	0	0	0	0	0	0	0	0	0	1	0	1	0	0	0	1	0	0	0	0	0	1	0	0	0	0	0	0	0	0	0
Q0P5T2	Q0P5T2	1	1	1		C6orf136	>tr|Q0P5T2|Q0P5T2_HUMAN C6orf136 protein (Fragment) OS=Homo sapiens GN=C6orf136 PE=2 SV=1	1	1	1	1	0	0	0	0	0	0	0	0	0	0	1	0	0	0	0	0	0	0	0	0	0	0	0	0	0	0	0	0	0	0	0	0	0	0	0	0	0	0
Q1MX18	Q1MX18	1	1	1	Protein inscuteable homolog	INSC	>sp|Q1MX18|INSC_HUMAN Protein inscuteable homolog OS=Homo sapiens GN=INSC PE=1 SV=1	1	1	1	1	0	0	0	0	0	0	0	0	0	0	0	0	0	0	0	0	0	0	1	0	0	0	0	0	0	0	0	0	0	0	0	0	0	0	0	0	0	0
Q13287;C9JW17	Q13287;C9JW17	1;1	1;1	1;1	N-myc-interactor	NMI	>sp|Q13287|NMI_HUMAN N-myc-interactor OS=Homo sapiens GN=NMI PE=1 SV=2;>tr|C9JW17|C9JW17_HUMAN N-myc-interactor (Fragment) OS=Homo sapiens GN=NMI PE=2 SV=1	2	1	1	1	0	0	0	0	0	0	0	0	0	0	0	0	0	0	0	0	0	1	0	0	0	0	0	0	0	0	0	0	0	0	0	0	0	0	0	0	0	0
Q00610;J3KS13;K7EJJ5;J3KRF5	Q00610;J3KS13;K7EJJ5;J3KRF5	1;1;1;1	1;1;1;1	1;1;1;1	Clathrin heavy chain 1	CLTC	>sp|Q00610|CLH1_HUMAN Clathrin heavy chain 1 OS=Homo sapiens GN=CLTC PE=1 SV=5;>tr|J3KS13|J3KS13_HUMAN Clathrin heavy chain 1 OS=Homo sapiens GN=CLTC PE=2 SV=1;>tr|K7EJJ5|K7EJJ5_HUMAN Clathrin heavy chain 1 (Fragment) OS=Homo sapiens GN=CLTC PE=4 SV=1;>tr|	4	1	1	1	0	0	0	0	0	0	0	1	0	0	0	0	0	0	0	0	0	0	0	0	0	0	0	0	0	0	0	0	0	0	0	0	0	0	0	1	0	0
Q9Y5J6;F2Z2B0	Q9Y5J6;F2Z2B0	1;1	1;1	1;1	Mitochondrial import inner membrane translocase subunit Tim9 B	FXC1	>sp|Q9Y5J6|T10B_HUMAN Mitochondrial import inner membrane translocase subunit Tim10 B OS=Homo sapiens GN=TIMM10B PE=1 SV=1;>tr|F2Z2B0|F2Z2B0_HUMAN Mitochondrial import inner membrane translocase subunit Tim10 B OS=Homo sapiens GN=TIMM10B PE=2 SV=1	2	1	1	1	0	0	0	0	0	0	0	0	0	0	0	0	0	0	0	0	0	0	0	0	0	0	0	0	0	0	0	1	0	0	0	0	0	0	0	0	0	0
Q96J92	Q96J92	1	1	1	Serine/threonine-protein kinase WNK4	WNK4	>sp|Q96J92|WNK4_HUMAN Serine/threonine-protein kinase WNK4 OS=Homo sapiens GN=WNK4 PE=1 SV=1	1	1	1	1	0	0	0	0	0	0	0	0	0	0	0	1	0	0	0	0	0	0	0	0	0	0	0	0	0	0	0	0	0	0	0	0	0	0	0	0	0	0
H9KV70;P80188	H9KV70;P80188	1;1	1;1	1;1	Neutrophil gelatinase-associated lipocalin	LCN2	>tr|H9KV70|H9KV70_HUMAN Neutrophil gelatinase-associated lipocalin OS=Homo sapiens GN=LCN2 PE=2 SV=1;>sp|P80188|NGAL_HUMAN Neutrophil gelatinase-associated lipocalin OS=Homo sapiens GN=LCN2 PE=1 SV=2	2	1	1	1	0	0	1	0	0	0	0	0	0	0	0	0	0	0	0	0	0	0	0	0	0	0	0	0	0	0	0	0	0	0	1	0	0	0	0	0	0	0
Q9Y5B6	Q9Y5B6	1	1	1	GC-rich sequence DNA-binding factor 1	GCFC1	>sp|Q9Y5B6|PAXB1_HUMAN PAX3- and PAX7-binding protein 1 OS=Homo sapiens GN=PAXBP1 PE=1 SV=2	1	1	1	1	0	1	0	0	0	0	0	0	0	0	0	0	0	0	0	0	0	0	0	0	0	0	0	0	0	0	0	0	0	1	0	0	0	0	0	0	0	0
P27348;E9PG15	P27348;E9PG15	1;1	1;1	1;1	14-3-3 protein theta	YWHAQ	>sp|P27348|1433T_HUMAN 14-3-3 protein theta OS=Homo sapiens GN=YWHAQ PE=1 SV=1;>tr|E9PG15|E9PG15_HUMAN 14-3-3 protein theta (Fragment) OS=Homo sapiens GN=YWHAQ PE=2 SV=1	2	1	1	1	0	1	0	0	0	1	1	0	1	0	0	0	0	0	0	0	0	0	1	0	1	0	0	1	0	1	1	0	0	1	0	0	0	1	1	0	1	0
P00167	P00167	1	1	1	Cytochrome b5	CYB5A	>sp|P00167|CYB5_HUMAN Cytochrome b5 OS=Homo sapiens GN=CYB5A PE=1 SV=2	1	1	1	1	0	1	0	0	0	0	0	0	0	0	0	0	0	0	0	0	0	0	0	0	0	0	0	0	0	0	0	0	0	1	0	0	0	0	0	0	0	0
O94788;H0YMG7	O94788;H0YMG7	1;1	1;1	1;1	Retinal dehydrogenase 2	ALDH1A2	>sp|O94788|AL1A2_HUMAN Retinal dehydrogenase 2 OS=Homo sapiens GN=ALDH1A2 PE=1 SV=3;>tr|H0YMG7|H0YMG7_HUMAN Retinal dehydrogenase 2 OS=Homo sapiens GN=ALDH1A2 PE=2 SV=1	2	1	1	1	0	0	0	0	0	0	0	0	0	0	0	0	0	0	0	0	1	0	0	0	0	0	0	1	0	0	0	0	0	0	0	0	0	0	0	0	0	0
P57058	P57058	1	1	1	Hormonally up-regulated neu tumor-associated kinase	HUNK	>sp|P57058|HUNK_HUMAN Hormonally up-regulated neu tumor-associated kinase OS=Homo sapiens GN=HUNK PE=1 SV=1	1	1	1	1	0	0	0	0	0	0	0	0	0	0	0	0	0	0	0	0	0	0	0	0	1	0	0	0	0	0	0	0	0	0	0	0	0	0	0	0	0	0
A6NJS3	A6NJS3	1	1	1	Putative V-set and immunoglobulin domain-containing-like protein IGHV1OR21-1	IGHV1OR21-1	>sp|A6NJS3|IV1U1_HUMAN Putative V-set and immunoglobulin domain-containing-like protein IGHV1OR21-1 OS=Homo sapiens GN=IGHV1OR21-1 PE=5 SV=1	1	1	1	1	0	0	0	0	0	0	0	0	0	0	0	0	0	0	1	0	0	0	0	0	0	0	0	0	0	0	0	0	0	0	0	0	0	0	0	0	0	0
Q8WUY3;E9PDC2;H7BZH9	Q8WUY3;E9PDC2;H7BZH9	1;1;1	1;1;1	1;1;1	Protein prune homolog 2	PRUNE2	>sp|Q8WUY3|PRUN2_HUMAN Protein prune homolog 2 OS=Homo sapiens GN=PRUNE2 PE=1 SV=3;>tr|E9PDC2|E9PDC2_HUMAN Protein prune homolog 2 OS=Homo sapiens GN=PRUNE2 PE=2 SV=1;>tr|H7BZH9|H7BZH9_HUMAN Protein prune homolog 2 (Fragment) OS=Homo sapiens GN=PRUNE2 PE=4	3	1	1	1	0	0	0	0	0	0	0	0	0	0	0	0	0	0	0	0	0	0	0	0	0	1	0	0	0	0	0	0	0	0	0	0	0	0	0	0	0	0
Q13201;E7EPG1	Q13201;E7EPG1	1;1	1;1	1;1	Multimerin-1;Platelet glycoprotein Ia*;155 kDa platelet multimerin	MMRN1	>sp|Q13201|MMRN1_HUMAN Multimerin-1 OS=Homo sapiens GN=MMRN1 PE=1 SV=3;>tr|E7EPG1|E7EPG1_HUMAN Multimerin-1 OS=Homo sapiens GN=MMRN1 PE=2 SV=1	2	1	1	1	0	0	0	0	0	0	0	0	1	0	0	0	0	0	0	0	0	0	0	0	0	0	0	0	0	0	0	0	0	0	0	0	0	0	0	0	1	0
G5E948;E7ESS2;E7EN19;O95819;H7C360;G3XAA2;E7ENQ1;H7C0P6;C9J840;E7EX83	G5E948;E7ESS2;E7EN19;O95819;H7C360;G3XAA2;E7ENQ1;H7C0P6;C9J840;E7EX83	1;1;1;1;1;1;1;1;1;1	1;1;1;1;1;1;1;1;1;1	1;1;1;1;1;1;1;1;1;1	Mitogen-activated protein kinase kinase kinase kinase 4	MAP4K4	>tr|G5E948|G5E948_HUMAN Mitogen-activated protein kinase kinase kinase kinase 4 OS=Homo sapiens GN=MAP4K4 PE=2 SV=1;>tr|E7ESS2|E7ESS2_HUMAN Mitogen-activated protein kinase kinase kinase kinase 4 OS=Homo sapiens GN=MAP4K4 PE=2 SV=2;>tr|E7EN19|E7EN19_HUMAN	10	1	1	1	0	1	0	0	0	0	0	0	0	0	0	0	0	0	0	0	0	0	0	0	0	0	0	0	0	0	0	0	0	1	0	0	0	0	0	0	0	0
Q02040	Q02040	1	1	1	A-kinase anchor protein 17A	AKAP17A	>sp|Q02040|AK17A_HUMAN A-kinase anchor protein 17A OS=Homo sapiens GN=AKAP17A PE=1 SV=2	1	1	1	1	0	0	0	0	0	0	0	0	0	0	0	0	0	0	0	0	0	0	0	0	0	0	0	0	0	0	0	1	0	0	0	0	0	0	0	0	0	0
Q9P2E7	Q9P2E7	1	1	1	Protocadherin-10	PCDH10	>sp|Q9P2E7|PCD10_HUMAN Protocadherin-10 OS=Homo sapiens GN=PCDH10 PE=2 SV=2	1	1	1	1	0	0	0	0	0	0	0	0	0	0	0	0	0	0	0	0	0	0	0	0	0	0	0	0	0	1	0	0	0	0	0	0	0	0	0	0	0	0
J3KR44;F5GYJ8;F5H6Q1;Q96FW1;F5H3F0	J3KR44;F5GYJ8;F5H6Q1;Q96FW1;F5H3F0	1;1;1;1;1	1;1;1;1;1	1;1;1;1;1	Ubiquitin thioesterase OTUB1	OTUB1	>tr|J3KR44|J3KR44_HUMAN Ubiquitin thioesterase OTUB1 OS=Homo sapiens GN=OTUB1 PE=2 SV=1;>tr|F5GYJ8|F5GYJ8_HUMAN Ubiquitin thioesterase OTUB1 OS=Homo sapiens GN=OTUB1 PE=2 SV=1;>tr|F5H6Q1|F5H6Q1_HUMAN Ubiquitin thioesterase OTUB1 OS=Homo sapiens GN=OTUB1 PE	5	1	1	1	0	0	0	0	0	0	0	0	0	0	0	0	0	0	0	0	0	0	0	0	0	0	0	0	0	0	0	1	0	0	0	0	0	0	0	0	0	0
Q9NZP8;F5GWF3;F5H2Z5	Q9NZP8;F5GWF3;F5H2Z5	1;1;1	1;1;1	1;1;1	Complement C1r subcomponent-like protein	C1RL	>sp|Q9NZP8|C1RL_HUMAN Complement C1r subcomponent-like protein OS=Homo sapiens GN=C1RL PE=1 SV=2;>tr|F5GWF3|F5GWF3_HUMAN Complement C1r subcomponent-like protein OS=Homo sapiens GN=C1RL PE=2 SV=1;>tr|F5H2Z5|F5H2Z5_HUMAN Complement C1r subcomponent-like pro	3	1	1	1	0	0	0	0	0	0	0	0	0	0	0	0	0	0	1	0	0	1	0	0	0	0	1	0	0	0	0	0	0	0	0	0	0	0	0	0	0	0
A2RTY3	A2RTY3	1	1	1	Uncharacterized protein C17orf66	C17orf66	>sp|A2RTY3|CQ066_HUMAN Uncharacterized protein C17orf66 OS=Homo sapiens GN=C17orf66 PE=2 SV=2	1	1	1	1	0	0	0	0	0	0	0	0	0	0	0	1	0	0	0	0	0	0	0	0	0	0	0	0	0	0	0	0	0	0	0	0	0	0	0	0	0	0
Q8N1N0;A4QPA5	Q8N1N0;A4QPA5	1;1	1;1	1;1	C-type lectin domain family 4 member F	CLEC4F	>sp|Q8N1N0|CLC4F_HUMAN C-type lectin domain family 4 member F OS=Homo sapiens GN=CLEC4F PE=2 SV=2;>tr|A4QPA5|A4QPA5_HUMAN C-type lectin domain family 4 member F OS=Homo sapiens GN=CLEC4F PE=2 SV=1	2	1	1	1	0	0	0	0	0	0	0	0	0	1	0	0	0	0	0	0	0	0	0	0	0	0	0	0	0	0	0	0	0	0	0	0	0	0	0	0	0	1
Q02505;A6NP22	Q02505;A6NP22	1;1	1;1	1;1	Mucin-3A	MUC3A	>sp|Q02505|MUC3A_HUMAN Mucin-3A OS=Homo sapiens GN=MUC3A PE=2 SV=2;>tr|A6NP22|A6NP22_HUMAN Protein LOC100131514 OS=Homo sapiens GN=LOC100131514 PE=4 SV=2	2	1	1	1	0	1	0	0	0	0	0	0	0	0	0	0	0	0	0	0	0	0	0	0	0	0	0	0	0	0	0	0	0	1	0	0	0	0	0	0	0	0
P53041;A8MU39	P53041;A8MU39	1;1	1;1	1;1	Serine/threonine-protein phosphatase 5;Serine/threonine-protein phosphatase	PPP5C	>sp|P53041|PPP5_HUMAN Serine/threonine-protein phosphatase 5 OS=Homo sapiens GN=PPP5C PE=1 SV=1;>tr|A8MU39|A8MU39_HUMAN Serine/threonine-protein phosphatase OS=Homo sapiens GN=PPP5C PE=2 SV=1	2	1	1	1	0	0	0	0	0	0	0	0	0	0	0	0	0	0	0	0	0	1	0	0	0	0	0	0	0	0	0	0	0	0	0	0	0	0	0	0	0	0
Q9UNW8;B4E144	Q9UNW8;B4E144	1;1	1;1	1;1	Probable G-protein coupled receptor 132	GPR132;G2A	>sp|Q9UNW8|GP132_HUMAN Probable G-protein coupled receptor 132 OS=Homo sapiens GN=GPR132 PE=2 SV=1;>tr|B4E144|B4E144_HUMAN G protein-coupled receptor 132, variant 2 OS=Homo sapiens GN=GPR132 PE=2 SV=1	2	1	1	1	0	0	0	0	0	0	0	1	0	0	0	0	0	0	0	0	0	0	0	0	0	0	0	0	0	0	0	0	0	0	0	0	0	0	0	1	0	0
Q9BXF3;E2QRE6;B7WPH3	Q9BXF3;E2QRE6;B7WPH3	1;1;1	1;1;1	1;1;1	Cat eye syndrome critical region protein 2	CECR2	>sp|Q9BXF3|CECR2_HUMAN Cat eye syndrome critical region protein 2 OS=Homo sapiens GN=CECR2 PE=1 SV=2;>tr|E2QRE6|E2QRE6_HUMAN Cat eye syndrome critical region protein 2 OS=Homo sapiens GN=CECR2 PE=2 SV=1;>tr|B7WPH3|B7WPH3_HUMAN Cat eye syndrome critical reg	3	1	1	1	0	0	0	0	0	0	0	0	0	0	0	1	0	0	0	0	0	0	0	0	0	0	0	0	0	0	0	0	0	0	0	0	0	0	0	0	0	0
P49792;O14715;Q99666;J3KQ37;F8W705;C9J6W1;C9JF75;C9J1W9;C9J1P2	P49792;O14715;Q99666;J3KQ37;F8W705;C9J6W1;C9JF75;C9J1W9;C9J1P2	1;1;1;1;1;1;1;1;1	1;1;1;1;1;1;1;1;1	1;1;1;1;1;1;1;1;1	E3 SUMO-protein ligase RanBP2;Putative peptidyl-prolyl cis-trans isomerase;RANBP2-like and GRIP domain-containing protein 8;RANBP2-like and GRIP domain-containing protein 5/6	RANBP2;RGPD8;RGPD5;RGPD6	>sp|P49792|RBP2_HUMAN E3 SUMO-protein ligase RanBP2 OS=Homo sapiens GN=RANBP2 PE=1 SV=2;>sp|O14715|RGPD8_HUMAN RANBP2-like and GRIP domain-containing protein 8 OS=Homo sapiens GN=RGPD8 PE=1 SV=2;>sp|Q99666|RGPD5_HUMAN RANBP2-like and GRIP domain-containing	9	1	1	1	0	0	0	0	0	0	0	0	0	0	0	0	0	0	0	0	0	1	0	0	0	0	0	0	0	0	0	0	0	0	0	0	0	0	0	0	0	0
Q9UPV9;C9JC32;J3KNT7;H7C3T3	Q9UPV9;C9JC32;J3KNT7;H7C3T3	1;1;1;1	1;1;1;1	1;1;1;1	Trafficking kinesin-binding protein 1	TRAK1	>sp|Q9UPV9|TRAK1_HUMAN Trafficking kinesin-binding protein 1 OS=Homo sapiens GN=TRAK1 PE=1 SV=1;>tr|C9JC32|C9JC32_HUMAN Trafficking kinesin-binding protein 1 OS=Homo sapiens GN=TRAK1 PE=2 SV=1;>tr|J3KNT7|J3KNT7_HUMAN Trafficking kinesin-binding protein 1 O	4	1	1	1	0	0	0	0	1	0	0	0	0	0	0	0	0	0	0	0	0	0	0	0	0	0	0	0	0	0	0	0	0	0	0	0	1	0	0	0	0	0
Q8N960;D6REX9	Q8N960;D6REX9	1;1	1;1	1;1	Centrosomal protein of 120 kDa	CEP120	>sp|Q8N960|CE120_HUMAN Centrosomal protein of 120 kDa OS=Homo sapiens GN=CEP120 PE=2 SV=2;>tr|D6REX9|D6REX9_HUMAN Centrosomal protein of 120 kDa (Fragment) OS=Homo sapiens GN=CEP120 PE=2 SV=2	2	1	1	1	0	0	0	0	0	0	0	0	0	0	0	0	0	0	0	0	0	0	0	0	0	0	0	0	1	0	0	0	0	0	0	0	0	0	0	0	0	0
E9PH57;H3BTP3;P15884;H3BTZ0;H3BT24;H3BTC3;H3BP59;H3BUQ3;H3BMC8	E9PH57;H3BTP3;P15884;H3BTZ0;H3BT24;H3BTC3;H3BP59;H3BUQ3;H3BMC8	1;1;1;1;1;1;1;1;1	1;1;1;1;1;1;1;1;1	1;1;1;1;1;1;1;1;1	Transcription factor 4	TCF4	>tr|E9PH57|E9PH57_HUMAN Transcription factor 4 OS=Homo sapiens GN=TCF4 PE=2 SV=1;>tr|H3BTP3|H3BTP3_HUMAN Transcription factor 4 OS=Homo sapiens GN=TCF4 PE=2 SV=1;>sp|P15884|ITF2_HUMAN Transcription factor 4 OS=Homo sapiens GN=TCF4 PE=1 SV=3;>tr|H3BTZ0|H3BT	9	1	1	1	0	1	0	0	0	0	0	0	0	0	0	0	0	0	0	0	0	0	0	0	0	0	0	0	0	0	0	0	0	1	0	0	0	0	0	0	0	0
Q96MS0;F5GWJ5	Q96MS0;F5GWJ5	1;1	1;1	1;1	Roundabout homolog 3	ROBO3	>sp|Q96MS0|ROBO3_HUMAN Roundabout homolog 3 OS=Homo sapiens GN=ROBO3 PE=1 SV=2;>tr|F5GWJ5|F5GWJ5_HUMAN Roundabout homolog 3 OS=Homo sapiens GN=ROBO3 PE=2 SV=1	2	1	1	1	0	0	0	0	0	0	0	0	0	0	0	0	1	0	0	0	0	0	0	0	0	1	0	0	0	0	0	0	0	0	0	0	0	0	0	0	0	0
Q96RU2;Q6NZX9;F5GZ74	Q96RU2;Q6NZX9;F5GZ74	1;1;1	1;1;1	1;1;1	Ubiquitin carboxyl-terminal hydrolase 28	USP28	>sp|Q96RU2|UBP28_HUMAN Ubiquitin carboxyl-terminal hydrolase 28 OS=Homo sapiens GN=USP28 PE=1 SV=1;>tr|Q6NZX9|Q6NZX9_HUMAN USP28 protein OS=Homo sapiens GN=USP28 PE=2 SV=1;>tr|F5GZ74|F5GZ74_HUMAN Ubiquitin carboxyl-terminal hydrolase 28 OS=Homo sapiens GN=	3	1	1	1	0	0	0	0	0	0	0	0	0	0	0	0	0	0	0	0	0	0	0	0	0	0	0	0	0	0	0	1	0	0	0	0	0	0	0	0	0	0
G8JLD6;F8WDY8	G8JLD6;F8WDY8	1;1	1;1	1;1		PRICKLE4	>tr|G8JLD6|G8JLD6_HUMAN Prickle-like protein 4 OS=Homo sapiens GN=PRICKLE4 PE=2 SV=1;>tr|F8WDY8|F8WDY8_HUMAN Prickle-like protein 4 OS=Homo sapiens GN=PRICKLE4 PE=2 SV=1	2	1	1	1	0	0	0	0	0	0	0	0	0	0	0	0	0	0	0	0	0	0	0	0	0	0	1	0	0	0	0	0	0	0	0	0	0	0	0	0	0	0
Q9Y2Q0;H0YAJ4	Q9Y2Q0;H0YAJ4	1;1	1;1	1;1	Probable phospholipid-transporting ATPase IA	ATP8A1	>sp|Q9Y2Q0|AT8A1_HUMAN Probable phospholipid-transporting ATPase IA OS=Homo sapiens GN=ATP8A1 PE=1 SV=1;>tr|H0YAJ4|H0YAJ4_HUMAN Probable phospholipid-transporting ATPase IA (Fragment) OS=Homo sapiens GN=ATP8A1 PE=2 SV=1	2	1	1	1	0	0	0	0	0	0	0	0	0	0	0	0	0	0	0	0	1	0	0	0	0	0	0	0	0	0	0	0	0	0	0	0	0	0	0	0	0	0
Q9NQ66;H0YCJ2	Q9NQ66;H0YCJ2	1;1	1;1	1;1	1-phosphatidylinositol 4,5-bisphosphate phosphodiesterase beta-1	PLCB1	>sp|Q9NQ66|PLCB1_HUMAN 1-phosphatidylinositol 4,5-bisphosphate phosphodiesterase beta-1 OS=Homo sapiens GN=PLCB1 PE=1 SV=1;>tr|H0YCJ2|H0YCJ2_HUMAN 1-phosphatidylinositol 4,5-bisphosphate phosphodiesterase beta-1 (Fragment) OS=Homo sapiens GN=PLCB1 PE=4 SV=	2	1	1	1	0	0	0	1	0	0	0	0	0	0	0	0	0	0	0	0	0	0	0	0	0	0	0	0	0	0	0	0	0	0	0	1	0	0	0	0	0	0
H3BTW2	H3BTW2	1	1	1		NECAB2	>tr|H3BTW2|H3BTW2_HUMAN N-terminal EF-hand calcium-binding protein 2 OS=Homo sapiens GN=NECAB2 PE=2 SV=1	1	1	1	1	0	1	0	0	0	1	0	0	0	0	0	0	0	1	0	0	0	0	0	0	0	0	0	0	0	1	0	0	0	1	0	0	0	1	0	0	0	0
J3KSA7	J3KSA7	1	1	1			>tr|J3KSA7|J3KSA7_HUMAN Methyl-CpG-binding domain protein 2 (Fragment) OS=Homo sapiens GN=MBD2 PE=2 SV=1	1	1	1	1	0	0	0	0	0	0	0	0	0	0	0	0	1	0	0	0	0	0	0	0	0	0	0	0	0	0	0	0	0	0	0	0	0	0	0	0	0	0
K7EK91	K7EK91	1	1	1			>tr|K7EK91|K7EK91_HUMAN Dynein heavy chain 17, axonemal OS=Homo sapiens GN=DNAH17 PE=2 SV=1	1	1	1	1	0	0	0	0	0	0	1	0	0	0	0	0	0	0	0	0	0	0	0	0	0	0	0	0	0	0	0	0	0	0	0	0	0	0	1	0	0	0
O43303	O43303	1	1	1	Centriolar coiled-coil protein of 110 kDa	CCP110	>sp|O43303|CP110_HUMAN Centriolar coiled-coil protein of 110 kDa OS=Homo sapiens GN=CCP110 PE=1 SV=3	1	1	1	1	0	0	0	0	0	0	0	0	0	0	0	0	0	0	0	0	0	0	0	1	0	0	0	0	0	0	0	0	0	0	0	0	0	0	0	0	0	0
O60488	O60488	1	1	1	Long-chain-fatty-acid--CoA ligase 4	ACSL4	>sp|O60488|ACSL4_HUMAN Long-chain-fatty-acid--CoA ligase 4 OS=Homo sapiens GN=ACSL4 PE=1 SV=2	1	1	1	1	0	0	0	0	0	0	0	0	0	0	0	0	0	0	0	0	0	0	0	0	0	1	0	0	0	0	0	0	0	0	0	0	0	0	0	0	0	0
O60907;Q9BQ87	O60907;Q9BQ87	1;1	1;1	1;1	F-box-like/WD repeat-containing protein TBL1X;F-box-like/WD repeat-containing protein TBL1Y	TBL1X;TBL1Y	>sp|O60907|TBL1X_HUMAN F-box-like/WD repeat-containing protein TBL1X OS=Homo sapiens GN=TBL1X PE=1 SV=3;>sp|Q9BQ87|TBL1Y_HUMAN F-box-like/WD repeat-containing protein TBL1Y OS=Homo sapiens GN=TBL1Y PE=2 SV=1	2	1	1	1	0	1	0	0	0	0	0	0	0	0	0	0	0	1	0	0	0	0	0	0	0	0	0	0	0	0	0	0	0	1	0	0	0	0	0	0	0	0
O95153	O95153	1	1	1	Peripheral-type benzodiazepine receptor-associated protein 1	BZRAP1	>sp|O95153|RIMB1_HUMAN Peripheral-type benzodiazepine receptor-associated protein 1 OS=Homo sapiens GN=BZRAP1 PE=1 SV=2	1	1	1	1	0	0	0	0	0	0	0	0	0	0	0	0	0	0	0	0	0	0	1	0	0	0	0	0	0	0	0	0	0	0	0	0	0	0	0	0	0	0
O95256;Q3KPE8	O95256;Q3KPE8	1;1	1;1	1;1	Interleukin-18 receptor accessory protein	IL18RAP	>sp|O95256|I18RA_HUMAN Interleukin-18 receptor accessory protein OS=Homo sapiens GN=IL18RAP PE=1 SV=1;>tr|Q3KPE8|Q3KPE8_HUMAN IL18RAP protein OS=Homo sapiens GN=IL18RAP PE=2 SV=1	2	1	1	1	0	0	0	0	0	0	0	0	0	0	0	0	0	0	0	0	0	0	1	0	0	0	0	0	0	0	0	0	0	0	0	0	0	0	0	0	0	0
P01611	P01611	1	1	1	Ig kappa chain V-I region Wes		>sp|P01611|KV119_HUMAN Ig kappa chain V-I region Wes OS=Homo sapiens PE=1 SV=1	1	1	1	1	0	0	0	0	1	0	0	0	0	0	0	0	0	0	0	0	0	0	0	0	0	0	1	0	0	0	0	0	0	0	0	0	1	0	0	0	0	0
P06313;P06312;P83593	P06313;P06312;P83593	1;1;1	1;1;1	1;1;1	Ig kappa chain V-IV region JI;Ig kappa chain V-IV region;Ig kappa chain V-IV region STH	IGKV4-1	>sp|P06313|KV403_HUMAN Ig kappa chain V-IV region JI OS=Homo sapiens PE=4 SV=1;>sp|P06312|KV401_HUMAN Ig kappa chain V-IV region (Fragment) OS=Homo sapiens GN=IGKV4-1 PE=4 SV=1;>sp|P83593|KV405_HUMAN Ig kappa chain V-IV region STH (Fragment) OS=Homo sapien	3	1	1	1	0	0	0	0	0	0	0	0	0	0	0	0	0	0	1	1	0	0	0	0	0	1	1	0	0	0	0	0	0	0	0	0	0	0	0	0	0	0
Q5T7Y6;P23297	Q5T7Y6;P23297	1;1	1;1	1;1	Protein S100-A1	S100A1	>tr|Q5T7Y6|Q5T7Y6_HUMAN Protein S100-A1 OS=Homo sapiens GN=S100A1 PE=2 SV=1;>sp|P23297|S10A1_HUMAN Protein S100-A1 OS=Homo sapiens GN=S100A1 PE=1 SV=2	2	1	1	1	0	0	1	0	0	0	0	0	0	0	0	0	0	0	0	0	0	0	0	0	0	0	0	0	0	0	0	0	0	0	1	0	0	0	0	0	0	0
P39880	P39880	1	1	1	Homeobox protein cut-like 1	CUX1	>sp|P39880|CUX1_HUMAN Homeobox protein cut-like 1 OS=Homo sapiens GN=CUX1 PE=1 SV=3	1	1	1	1	0	0	0	0	0	0	0	0	0	0	0	0	0	1	0	0	0	0	0	0	0	0	0	0	0	0	0	0	0	0	0	0	0	0	0	0	0	0
P42681	P42681	1	1	1	Tyrosine-protein kinase TXK	TXK	>sp|P42681|TXK_HUMAN Tyrosine-protein kinase TXK OS=Homo sapiens GN=TXK PE=1 SV=3	1	1	1	1	0	0	0	0	0	0	0	0	0	1	0	0	0	0	0	0	0	0	0	0	0	0	0	0	0	0	0	0	0	0	0	0	0	0	0	0	0	1
P43005	P43005	1	1	1	Excitatory amino acid transporter 3	SLC1A1	>sp|P43005|EAA3_HUMAN Excitatory amino acid transporter 3 OS=Homo sapiens GN=SLC1A1 PE=1 SV=2	1	1	1	1	1	0	0	0	0	0	0	0	0	0	0	0	0	0	0	0	0	0	0	0	0	0	0	0	0	0	0	0	1	0	0	0	0	0	0	0	0	0
P45974	P45974	1	1	1	Ubiquitin carboxyl-terminal hydrolase 5	USP5	>sp|P45974|UBP5_HUMAN Ubiquitin carboxyl-terminal hydrolase 5 OS=Homo sapiens GN=USP5 PE=1 SV=2	1	1	1	1	0	0	0	0	0	0	0	1	0	0	0	0	0	0	0	0	0	0	0	0	0	0	0	0	0	0	0	0	0	0	0	0	0	0	0	1	0	0
P53618	P53618	1	1	1	Coatomer subunit beta	COPB1	>sp|P53618|COPB_HUMAN Coatomer subunit beta OS=Homo sapiens GN=COPB1 PE=1 SV=3	1	1	1	1	0	0	0	0	1	0	0	0	0	0	0	0	0	0	0	0	0	0	0	0	0	0	0	0	0	0	0	0	0	0	0	0	1	0	0	0	0	0
Q02224	Q02224	1	1	1	Centromere-associated protein E	CENPE	>sp|Q02224|CENPE_HUMAN Centromere-associated protein E OS=Homo sapiens GN=CENPE PE=1 SV=2	1	1	1	1	0	0	0	0	0	0	0	1	0	0	0	0	0	0	0	0	0	0	0	0	0	0	0	0	0	0	0	0	0	0	0	0	0	0	0	1	0	0
Q6XZB0	Q6XZB0	1	1	1	Lipase member I	LIPI	>sp|Q6XZB0|LIPI_HUMAN Lipase member I OS=Homo sapiens GN=LIPI PE=1 SV=2	1	1	1	1	0	0	1	0	0	0	0	0	0	0	0	0	0	0	0	0	0	0	0	1	0	0	0	0	0	0	0	0	0	0	1	0	0	0	0	0	0	0
Q8IZL2	Q8IZL2	1	1	1	Mastermind-like protein 2	MAML2	>sp|Q8IZL2|MAML2_HUMAN Mastermind-like protein 2 OS=Homo sapiens GN=MAML2 PE=1 SV=2	1	1	1	1	0	0	0	0	0	0	0	0	0	0	0	0	0	0	0	0	0	1	0	0	0	0	0	0	0	0	0	0	0	0	0	0	0	0	0	0	0	0
Q92805;R4GNH1	Q92805;R4GNH1	1;1	1;1	1;1	Golgin subfamily A member 1	GOLGA1	>sp|Q92805|GOGA1_HUMAN Golgin subfamily A member 1 OS=Homo sapiens GN=GOLGA1 PE=1 SV=3;>tr|R4GNH1|R4GNH1_HUMAN Golgin subfamily A member 1 (Fragment) OS=Homo sapiens GN=GOLGA1 PE=4 SV=1	2	1	1	1	0	0	0	0	0	0	0	0	1	0	0	0	0	0	0	0	0	0	0	0	0	0	0	0	0	0	0	0	0	0	0	0	0	0	0	0	1	0
Q96HR8	Q96HR8	1	1	1	H/ACA ribonucleoprotein complex non-core subunit NAF1	NAF1	>sp|Q96HR8|NAF1_HUMAN H/ACA ribonucleoprotein complex non-core subunit NAF1 OS=Homo sapiens GN=NAF1 PE=1 SV=2	1	1	1	1	0	0	0	0	0	0	0	0	0	0	0	0	0	0	0	0	0	0	0	0	0	0	1	0	0	0	0	0	0	0	0	0	0	0	0	0	0	0
Q9NX52	Q9NX52	1	1	1	Rhomboid-related protein 2;Rhomboid-related protein 2, N-terminal fragment;Rhomboid-related protein 2, C-terminal fragment	RHBDL2	>sp|Q9NX52|RHBL2_HUMAN Rhomboid-related protein 2 OS=Homo sapiens GN=RHBDL2 PE=1 SV=2	1	1	1	1	0	0	0	0	0	0	0	0	0	0	0	0	0	0	0	0	0	0	0	0	0	0	0	0	1	0	0	0	0	0	0	0	0	0	0	0	0	0
REV__H3BTQ9;REV__A1A4V9	REV__H3BTQ9;REV__A1A4V9	1;1	1;1	1;1			>tr|H3BTQ9|H3BTQ9_HUMAN Coiled-coil domain-containing protein C16orf93 OS=Homo sapiens GN=C16orf93 PE=2 SV=1;>sp|A1A4V9|CP093_HUMAN Coiled-coil domain-containing protein C16orf93 OS=Homo sapiens GN=C16orf93 PE=2 SV=1	2	1	1	1	0	0	0	0	0	0	0	0	0	0	0	0	0	0	0	0	0	0	0	0	0	0	0	1	0	0	0	0	0	0	0	0	0	0	0	0	0	0
REV__Q14207	REV__Q14207	1	1	1			>sp|Q14207|NPAT_HUMAN Protein NPAT OS=Homo sapiens GN=NPAT PE=1 SV=3	1	1	1	1	0	0	0	0	0	0	0	0	0	0	0	0	0	0	0	0	0	0	0	0	0	0	0	0	0	0	0	1	0	0	0	0	0	0	0	0	0	0
[truncated: 413 more columns]

## Sheet: Filtered and annotated
Protein IDs	Majority protein IDs	Peptide counts (all)	Peptide counts (razor+unique)	Peptide counts (unique)	Protein names	Gene names	Biological function1	Biological function2	Subcellular location1	Subcellular location2	Fasta headers	Proteins	Peptides	Razor + unique peptides	Unique peptides	Peptides LZ181_Mother2_week1	Peptides LZ182_Mother2_week2	Peptides LZ183_Mother2_week3	Peptides LZ184_Mother2_week4	Peptides LZ185_Mother2_week8	Peptides LZ186_Mother2_week16	Peptides LZ187_Mother2_week24	Peptides LZ188_Mother3_week1	Peptides LZ189_Mother3_week2	Peptides LZ190_Mother3_week3	Peptides LZ191_Mother3_week4	Peptides LZ192_Mother3_week8	Peptides LZ193_Mother3_week16	Peptides LZ194_Mother3_week24	Peptides LZ195_Mother16_week1	Peptides LZ196_Mother16_week2	Peptides LZ197_Mother16_week3	Peptides LZ198_Mother16_week4	Peptides LZ199_Mother16_week8	Peptides LZ200_Mother16_week16	Peptides LZ201_Mother16_week24	Peptides LZ202_Mother26_week1	Peptides LZ203_Mother26_week2	Peptides LZ204_Mother26_week3	Peptides LZ205_Mother26_week4	Peptides LZ206_Mother26_week8	Peptides LZ207_Mother26_week16	Peptides LZ208_Mother26_week24	Razor + unique peptides LZ181_Mother2_week1	Razor + unique peptides LZ182_Mother2_week2	Razor + unique peptides LZ183_Mother2_week3	Razor + unique peptides LZ184_Mother2_week4	Razor + unique peptides LZ185_Mother2_week8	Razor + unique peptides LZ186_Mother2_week16
P01042	P01042	6	6	6	Kininogen-1;Kininogen-1 heavy chain;T-kinin;Bradykinin;Lysyl-bradykinin;Kininogen-1 light chain;Low molecular weight growth-promoting factor	KNG1	blood coagulation		secreted		>sp|P01042|KNG1_HUMAN Kininogen-1 OS=Homo sapiens GN=KNG1 PE=1 SV=2	1	6	6	6	0	1	0	0	1	2	1	2	0	1	1	3	2	1	2	1	2	1	1	4	1	2	2	4	3	1	2	3	0	1	0	0	1	2
P02671	P02671	3	3	3	Fibrinogen alpha chain;Fibrinopeptide A;Fibrinogen alpha chain	FGA	blood coagulation		secreted		>sp|P02671|FIBA_HUMAN Fibrinogen alpha chain OS=Homo sapiens GN=FGA PE=1 SV=2	1	3	3	3	0	3	1	0	0	1	1	3	2	1	1	2	3	1	3	1	2	2	2	0	3	2	2	2	3	1	1	3	0	3	1	0	0	1
P02749;J3KS17	P02749	2;1	2;1	2;1	Beta-2-glycoprotein 1	APOH	blood coagulation		secreted		>sp|P02749|APOH_HUMAN Beta-2-glycoprotein 1 OS=Homo sapiens GN=APOH PE=1 SV=3;>tr|J3KS17|J3KS17_HUMAN Beta-2-glycoprotein 1 (Fragment) OS=Homo sapiens GN=APOH PE=4 SV=1	2	2	2	2	0	2	1	0	2	1	1	2	2	2	1	2	2	1	1	2	2	2	2	2	2	2	2	2	2	2	2	2	0	2	1	0	2	1
E9PGN7;B4E1F0;P05155;H9KV48;B4E1H2	P05155	2;2;2;2;2	2;2;2;2;2	2;2;2;2;2	Plasma protease C1 inhibitor	SERPING1	blood coagulation		secreted		>tr|E9PGN7|E9PGN7_HUMAN Plasma protease C1 inhibitor OS=Homo sapiens GN=SERPING1 PE=2 SV=1;>tr|B4E1F0|B4E1F0_HUMAN Plasma protease C1 inhibitor OS=Homo sapiens GN=SERPING1 PE=2 SV=1;>sp|P05155|IC1_HUMAN Plasma protease C1 inhibitor OS=Homo sapiens GN=SERPI	5	2	2	2	0	2	1	0	1	2	1	2	2	2	2	2	2	1	2	2	2	2	1	0	2	1	2	2	2	2	2	2	0	2	1	0	1	2
P02751;F8W7G7;CON__sp|P07589|FINC_BOVIN;H0Y7Z1	P02751	7;7;5;1	7;7;5;1	7;7;5;1	Fibronectin;Anastellin;Ugl-Y1;Ugl-Y2;Ugl-Y3	FN1	blood coagulation		secreted		>sp|P02751|FINC_HUMAN Fibronectin OS=Homo sapiens GN=FN1 PE=1 SV=4;>tr|F8W7G7|F8W7G7_HUMAN Ugl-Y3 OS=Homo sapiens GN=FN1 PE=2 SV=1;>sp|P07589|FINC_BOVIN Fibronectin OS=Bos taurus GN=FN1 PE=1 SV=4	4	7	7	7	0	0	0	0	1	1	0	2	1	0	0	1	0	0	2	1	3	2	2	2	3	2	3	1	1	2	3	1	0	0	0	0	1	1
P60709;P63261;P62736;P68032;P68133;P63267;Q5T8M7;A6NL76;Q5T8M8;I3L4N8;I3L1U9;I3L3I0;J3KT65;E7EVS6;I3L3R2;K7EM38;G5E9R0;Q6S8J3;F6QUT6;F6UVQ4;C9JFL5;B8ZZJ2;F8WB63;C9JZR7;C9JUM1;C9JTX5;A5A3E0;P0CG38;P0CG39;Q9BYX7;F8WCH0	P60709	13;13;9;9;9;9;9;9;9;6;6;6;5;5;5;5;5;4;4;4;4;4;4;4;4;4;3;2;2;2;1	13;13;9;9;9;9;9;9;9;6;6;6;5;5;5;5;5;4;4;4;4;4;4;4;4;4;3;2;2;2;1	9;9;5;5;5;5;5;5;5;6;5;5;4;4;4;4;4;3;3;3;3;3;3;3;3;3;2;2;2;1;1	Actin, cytoplasmic 1;Actin, cytoplasmic 1, N-terminally processed;Actin, cytoplasmic 2;Actin, cytoplasmic 2, N-terminally processed;Actin, aortic smooth muscle;Actin, alpha cardiac muscle 1;Actin, alpha skeletal muscle;Actin, gamma-enteric smooth muscle	ACTB	cell		cytoplasm	cytoskeleton	>sp|P60709|ACTB_HUMAN Actin, cytoplasmic 1 OS=Homo sapiens GN=ACTB PE=1 SV=1;>sp|P63261|ACTG_HUMAN Actin, cytoplasmic 2 OS=Homo sapiens GN=ACTG1 PE=1 SV=1;>sp|P62736|ACTA_HUMAN Actin, aortic smooth muscle OS=Homo sapiens GN=ACTA2 PE=1 SV=1;>sp|P68032|ACTC_	31	13	13	9	7	9	8	8	9	10	11	12	9	8	8	9	8	9	11	10	11	9	7	8	11	12	11	11	11	11	9	9	7	9	8	8	9	10
Q06830;Q13162;H7C3T4	Q06830	7;2;2	7;2;2	6;2;2	Peroxiredoxin-1	PRDX1	cell		cytoplasm		>sp|Q06830|PRDX1_HUMAN Peroxiredoxin-1 OS=Homo sapiens GN=PRDX1 PE=1 SV=1	3	7	7	6	1	5	3	2	1	4	4	5	2	3	2	3	1	1	3	6	2	3	2	3	2	4	5	6	6	6	5	6	1	5	3	2	1	4
P02750	P02750	8	8	8	Leucine-rich alpha-2-glycoprotein	LRG1	Cell		secreted		>sp|P02750|A2GL_HUMAN Leucine-rich alpha-2-glycoprotein OS=Homo sapiens GN=LRG1 PE=1 SV=2	1	8	8	8	6	6	3	6	3	4	5	6	5	5	3	3	4	1	4	5	5	4	5	6	5	7	6	6	7	4	5	6	6	6	3	6	3	4
P80303;E9PKG6;J3KQU0;E9PLE9;E9PLR0;E9PM22;H0YD18;E9PJP3	P80303	4;4;3;3;3;2;1;1	4;4;3;3;3;2;1;1	4;4;3;3;3;2;1;1	Nucleobindin-2	NUCB2	cell		cytoplasm	ER	>sp|P80303|NUCB2_HUMAN Nucleobindin-2 OS=Homo sapiens GN=NUCB2 PE=1 SV=2;>tr|E9PKG6|E9PKG6_HUMAN Nefastin-1 OS=Homo sapiens GN=NUCB2 PE=2 SV=1;>tr|J3KQU0|J3KQU0_HUMAN Nefastin-1 OS=Homo sapiens GN=NUCB2 PE=2 SV=1;>tr|E9PLE9|E9PLE9_HUMAN Nefastin-1 (Fragmen	8	4	4	4	0	3	0	2	2	1	4	2	3	3	3	2	2	4	3	2	2	3	3	4	3	3	3	4	3	3	4	3	0	3	0	2	2	1
P32119;A6NIW5	P32119	5;2	4;2	4;2	Peroxiredoxin-2	PRDX2	Cell		cytoplasm		>sp|P32119|PRDX2_HUMAN Peroxiredoxin-2 OS=Homo sapiens GN=PRDX2 PE=1 SV=5	2	5	4	4	1	2	3	3	4	3	2	4	1	3	0	1	1	1	3	3	1	0	0	1	3	2	3	3	4	2	3	3	0	1	2	2	3	2
P15311;E7EQR4;P35241;E9PNV3;E9PQ82	P15311	7;6;1;1;1	7;6;1;1;1	6;6;0;0;0	Ezrin	EZR	cell		Cell membrane	cytoplasm	>sp|P15311|EZRI_HUMAN Ezrin OS=Homo sapiens GN=EZR PE=1 SV=4;>tr|E7EQR4|E7EQR4_HUMAN Ezrin OS=Homo sapiens GN=EZR PE=2 SV=2	5	7	7	6	1	4	0	2	1	4	5	3	3	2	4	2	2	2	3	5	2	5	2	5	3	4	3	5	5	4	4	2	1	4	0	2	1	4
O76009	O76009	11	2	1	Keratin, type I cuticular Ha3-I	KRT33A	Cell		secreted		>sp|O76009|KT33A_HUMAN Keratin, type I cuticular Ha3-I OS=Homo sapiens GN=KRT33A PE=2 SV=2	1	11	2	1	0	0	0	0	0	0	0	0	0	0	0	0	0	0	3	3	4	1	3	4	2	3	3	4	2	1	4	2	0	0	0	0	0	0
Q12841;B4DTT5;C9J5G4;H7C4W4	Q12841	6;5;2;1	6;5;2;1	6;5;2;1	Follistatin-related protein 1	FSTL1	Cell		secreted		>sp|Q12841|FSTL1_HUMAN Follistatin-related protein 1 OS=Homo sapiens GN=FSTL1 PE=1 SV=1;>tr|B4DTT5|B4DTT5_HUMAN Follistatin-related protein 1 OS=Homo sapiens GN=FSTL1 PE=2 SV=1	4	6	6	6	0	2	0	1	0	1	2	2	3	2	4	3	4	3	3	1	3	2	3	2	3	3	3	2	2	2	2	2	0	2	0	1	0	1
Q14195;F5GWI3;H0YBT4	Q14195	3;2;1	2;1;0	2;1;0	Dihydropyrimidinase-related protein 3	DPYSL3	Cell		cytoplasm		>sp|Q14195|DPYL3_HUMAN Dihydropyrimidinase-related protein 3 OS=Homo sapiens GN=DPYSL3 PE=1 SV=1;>tr|F5GWI3|F5GWI3_HUMAN Dihydropyrimidinase-related protein 3 OS=Homo sapiens GN=DPYSL3 PE=2 SV=1	3	3	2	2	1	1	0	0	0	0	0	2	1	1	0	0	0	0	0	1	0	0	1	0	0	1	1	3	2	1	2	2	1	1	0	0	0	0
E9PK25;P23528;E9PP50;G3V1A4;E9PQB7;E9PLJ3;Q9Y281;E9PS23	P23528	2;2;2;2;2;2;1;1	2;2;2;2;2;2;1;1	2;2;2;2;2;2;1;1	Cofilin-1;Cofilin-2	CFL1	cell		nucleus	cytoplasm	>tr|E9PK25|E9PK25_HUMAN Cofilin-1 OS=Homo sapiens GN=CFL1 PE=2 SV=1;>sp|P23528|COF1_HUMAN Cofilin-1 OS=Homo sapiens GN=CFL1 PE=1 SV=3;>tr|E9PP50|E9PP50_HUMAN Cofilin-1 (Fragment) OS=Homo sapiens GN=CFL1 PE=2 SV=1;>tr|G3V1A4|G3V1A4_HUMAN Cofilin 1 (Non-musc	8	2	2	2	1	1	1	0	0	1	1	2	2	2	1	1	0	0	0	1	0	1	0	1	0	2	1	1	1	0	1	2	1	1	1	0	0	1
E9PN11;P08134;P61586;Q5JR08;U3KQV3;U3KQA9;Q5JR05;C9JX21;E9PQH6;C9JNR4;Q5JR07;Q5JR06;C9JRM1;C9J1T2;E9PLA2	P08134	2;2;2;2;1;1;1;1;1;1;1;1;1;1;1	2;2;2;2;1;1;1;1;1;1;1;1;1;1;1	2;2;2;2;1;1;1;1;1;1;1;1;1;1;1	Rho-related GTP-binding protein RhoC;Transforming protein RhoA	RHOC	cell		Cell membrane	cytoplasm	>tr|E9PN11|E9PN11_HUMAN Rho-related GTP-binding protein RhoC (Fragment) OS=Homo sapiens GN=RHOC PE=2 SV=1;>sp|P08134|RHOC_HUMAN Rho-related GTP-binding protein RhoC OS=Homo sapiens GN=RHOC PE=1 SV=1;>sp|P61586|RHOA_HUMAN Transforming protein RhoA OS=Homo s	15	2	2	2	0	2	0	0	0	0	0	0	0	1	2	0	0	1	0	1	1	1	0	0	1	0	0	2	2	1	2	1	0	2	0	0	0	0
P15153;P60763;P63000;B1AH78;Q9H4E5;P17081;P84095;B1AH80;G3V476;G3V4H1;B1AH77;Q5JYX0;J3QLK0;J3KSC4;B1AH79;F8WET9	P15153	2;2;2;2;1;1;1;1;1;1;1;1;1;1;1;1	1;1;1;1;0;0;0;1;0;0;1;0;1;1;0;0	1;1;1;1;0;0;0;1;0;0;1;0;1;1;0;0	Ras-related C3 botulinum toxin substrate 2;Ras-related C3 botulinum toxin substrate 3;Ras-related C3 botulinum toxin substrate 1;Rho-related GTP-binding protein RhoJ;Rho-related GTP-binding protein RhoQ;Rho-related GTP-binding protein RhoG	RAC2	Cell	Enzyme	Cytoplasm		>sp|P15153|RAC2_HUMAN Ras-related C3 botulinum toxin substrate 2 OS=Homo sapiens GN=RAC2 PE=1 SV=1;>sp|P60763|RAC3_HUMAN Ras-related C3 botulinum toxin substrate 3 OS=Homo sapiens GN=RAC3 PE=1 SV=1;>sp|P63000|RAC1_HUMAN Ras-related C3 botulinum toxin subst	16	2	1	1	0	1	0	1	0	0	0	0	0	0	0	0	0	0	1	2	1	0	0	0	0	2	1	0	1	2	1	1	0	0	0	0	0	0
Q16555;Q14194;E9PD68;E5RFU4	Q16555	6;3;3;1	6;3;3;1	5;2;2;1	Dihydropyrimidinase-related protein 2;Dihydropyrimidinase-related protein 1	DPYSL2	Cell		cytoplasm	cytoskeleton	>sp|Q16555|DPYL2_HUMAN Dihydropyrimidinase-related protein 2 OS=Homo sapiens GN=DPYSL2 PE=1 SV=1;>sp|Q14194|DPYL1_HUMAN Dihydropyrimidinase-related protein 1 OS=Homo sapiens GN=CRMP1 PE=1 SV=1;>tr|E9PD68|E9PD68_HUMAN Dihydropyrimidinase-related protein 1 O	4	6	6	5	0	3	0	1	0	1	1	1	1	1	1	1	1	1	1	1	2	1	2	1	1	1	3	3	2	1	1	1	0	3	0	1	0	1
Q15149	Q15149	2	2	2	Plectin	PLEC	Cell		Cytoplasm			1	2	2	2	1	0	0	0	0	0	0	0	0	0	0	0	0	0	0	0	0	0	0	0	1	0	1	0	2	1	1	1	1	0	0	0	0	0
H0YCU0	H0YCU0	2	2	2		CHRDL2	Cell		cytoplasm	secreted	>tr|H0YCU0|H0YCU0_HUMAN Chordin-like protein 2 (Fragment) OS=Homo sapiens GN=CHRDL2 PE=4 SV=1	1	2	2	2	2	1	1	2	1	1	1	1	1	1	1	1	1	1	1	1	1	1	1	2	1	2	1	1	1	1	1	1	2	1	1	2	1	1
P49006	P49006	2	2	2	MARCKS-related protein	MARCKSL1	cell		cytoplasm	cell membrane	>sp|P49006|MRP_HUMAN MARCKS-related protein OS=Homo sapiens GN=MARCKSL1 PE=1 SV=2	1	2	2	2	0	1	0	0	0	1	1	1	1	1	1	1	1	1	1	1	1	1	1	1	1	2	1	1	1	1	1	1	0	1	0	0	0	1
P27797;K7EJB9;K7EL50	P27797	2;1;1	2;1;1	2;1;1	Calreticulin	CALR	cell		Cell membrane	membrane	>sp|P27797|CALR_HUMAN Calreticulin OS=Homo sapiens GN=CALR PE=1 SV=1;>tr|K7EJB9|K7EJB9_HUMAN Calreticulin (Fragment) OS=Homo sapiens GN=CALR PE=2 SV=1;>tr|K7EL50|K7EL50_HUMAN Calreticulin (Fragment) OS=Homo sapiens GN=CALR PE=3 SV=1	3	2	2	2	0	2	1	0	0	1	1	1	0	1	1	1	1	0	1	1	1	1	0	0	1	1	1	1	1	1	1	1	0	2	1	0	0	1
Q99497;K7ELW0;K7EN27	Q99497	2;2;2	2;2;2	2;2;2	Protein DJ-1	PARK7	cell		Cell membrane	cytoplasm	>sp|Q99497|PARK7_HUMAN Protein DJ-1 OS=Homo sapiens GN=PARK7 PE=1 SV=2;>tr|K7ELW0|K7ELW0_HUMAN Protein DJ-1 OS=Homo sapiens GN=PARK7 PE=2 SV=1;>tr|K7EN27|K7EN27_HUMAN Protein DJ-1 (Fragment) OS=Homo sapiens GN=PARK7 PE=2 SV=1	3	2	2	2	0	2	1	1	0	1	1	0	0	1	1	0	1	1	0	1	0	1	0	1	1	0	0	0	0	1	1	1	0	2	1	1	0	1
Q8WVE6	Q8WVE6	2	2	2	Transmembrane protein 171	TMEM171	Cell		membrane		>sp|Q8WVE6|TM171_HUMAN Transmembrane protein 171 OS=Homo sapiens GN=TMEM171 PE=2 SV=3	1	2	2	2	0	0	0	0	0	0	0	0	0	0	0	0	0	0	0	0	0	0	0	0	0	0	0	0	0	1	0	1	0	0	0	0	0	0
P07737;K7EJ44;I3L3D5	P07737	3;2;1	3;2;1	3;2;1	Profilin-1	PFN1	Cell		cytoplasm	cytoskeleton	>sp|P07737|PROF1_HUMAN Profilin-1 OS=Homo sapiens GN=PFN1 PE=1 SV=2;>tr|K7EJ44|K7EJ44_HUMAN Profilin 1, isoform CRA_b OS=Homo sapiens GN=PFN1 PE=2 SV=1	3	3	3	3	0	3	0	0	0	0	0	0	0	0	0	0	0	0	0	0	1	2	1	1	0	1	1	2	1	0	0	1	0	3	0	0	0	0
Q9BYR6	Q9BYR6	2	2	2	Keratin-associated protein 3-3	KRTAP3-3	Cell		secreted		>sp|Q9BYR6|KRA33_HUMAN Keratin-associated protein 3-3 OS=Homo sapiens GN=KRTAP3-3 PE=1 SV=1	1	2	2	2	0	0	0	0	0	0	0	0	0	0	0	0	0	0	0	0	0	0	1	0	1	0	0	1	0	0	0	1	0	0	0	0	0	0
Q5TZA2;B1AKD8	Q5TZA2	2;1	2;1	2;1	Rootletin	CROCC	Cell		Cytoplasm		>sp|Q5TZA2|CROCC_HUMAN Rootletin OS=Homo sapiens GN=CROCC PE=1 SV=1;>tr|B1AKD8|B1AKD8_HUMAN Rootletin (Fragment) OS=Homo sapiens GN=CROCC PE=4 SV=2	2	2	2	2	0	0	0	0	0	1	0	1	0	1	1	0	0	0	0	1	0	1	1	0	0	1	1	0	0	0	0	1	0	0	0	0	0	1
F5H7N9;F5GZN3;H0YKS8	F5H7N9	12;9;8	12;9;8	1;1;1	Lactadherin short form	MFGE8	Cell adhension		membrane	secreted	>tr|F5H7N9|F5H7N9_HUMAN Lactadherin short form OS=Homo sapiens GN=MFGE8 PE=2 SV=1;>tr|F5GZN3|F5GZN3_HUMAN Lactadherin short form OS=Homo sapiens GN=MFGE8 PE=2 SV=1;>tr|H0YKS8|H0YKS8_HUMAN Lactadherin short form (Fragment) OS=Homo sapiens GN=MFGE8 PE=2 SV=1	3	12	12	1	9	2	2	7	2	4	1	6	3	4	4	1	3	1	4	4	5	4	3	3	1	7	6	6	4	5	4	5	9	2	2	7	2	4
P16671;E7EU05;D9IX69;D9IX66;E9PLT1;D9IX68;E7EX47;E7EWI4;E7ERZ9;E7EVU1;E9PC45;E9PJX8	P16671	3;3;3;3;2;2;1;1;1;1;1;1	3;3;3;3;2;2;1;1;1;1;1;1	3;3;3;3;2;2;1;1;1;1;1;1	Platelet glycoprotein 4	CD36	Cell adhension	blood coagulation	membrane		>sp|P16671|CD36_HUMAN Platelet glycoprotein 4 OS=Homo sapiens GN=CD36 PE=1 SV=2;>tr|E7EU05|E7EU05_HUMAN Platelet glycoprotein 4 (Fragment) OS=Homo sapiens GN=CD36 PE=2 SV=2;>tr|D9IX69|D9IX69_HUMAN Platelet glycoprotein 4 OS=Homo sapiens GN=CD36 PE=2 SV=1;>	12	3	3	3	0	1	0	1	0	0	0	1	0	1	1	0	1	0	1	1	0	1	0	0	0	2	1	1	1	1	1	1	0	1	0	1	0	0
P24821;E9PC84;J3QSU6;F5H7V9;H0YGZ3;F5H5D6	P24821	35;35;33;29;6;1	35;35;33;29;6;1	35;35;33;29;6;1	Tenascin	TNC	cell adhesion		secreted		>sp|P24821|TENA_HUMAN Tenascin OS=Homo sapiens GN=TNC PE=1 SV=3;>tr|E9PC84|E9PC84_HUMAN Tenascin OS=Homo sapiens GN=TNC PE=2 SV=1;>tr|J3QSU6|J3QSU6_HUMAN Tenascin OS=Homo sapiens GN=TNC PE=2 SV=1;>tr|F5H7V9|F5H7V9_HUMAN Tenascin OS=Homo sapiens GN=TNC PE=2	6	35	35	35	28	27	12	17	15	12	11	29	24	22	19	15	10	9	23	16	19	16	17	13	14	26	27	24	22	17	13	9	28	27	12	17	15	12
Q08380;K7EP36;K7EKQ5;K7ESM3;K7EJD3;K7EJY8;K7ERZ6;K7EN99;K7ES75;K7EQT9	Q08380	11;5;4;4;2;2;2;1;1;1	11;5;4;4;2;2;2;1;1;1	11;5;4;4;2;2;2;1;1;1	Galectin-3-binding protein	LGALS3BP	cell adhesion		secreted		>sp|Q08380|LG3BP_HUMAN Galectin-3-binding protein OS=Homo sapiens GN=LGALS3BP PE=1 SV=1	10	11	11	11	6	5	3	5	4	3	2	8	6	7	7	3	5	2	4	5	9	7	4	3	4	7	6	5	7	4	4	4	6	5	3	5	4	3
P07996	P07996	11	11	11	Thrombospondin-1	THBS1	cell adhesion		ER		>sp|P07996|TSP1_HUMAN Thrombospondin-1 OS=Homo sapiens GN=THBS1 PE=1 SV=2	1	11	11	11	4	2	0	0	1	0	0	5	6	5	3	1	0	0	4	1	2	1	1	0	2	4	5	3	2	0	0	3	4	2	0	0	1	0
F5GWY5;O00592;F5H7A2	O00592	3;3;2	3;3;2	3;3;2	Podocalyxin	PODXL	cell adhesion		Cell membrane	membrane	>tr|F5GWY5|F5GWY5_HUMAN Podocalyxin OS=Homo sapiens GN=PODXL PE=2 SV=1;>sp|O00592|PODXL_HUMAN Podocalyxin OS=Homo sapiens GN=PODXL PE=1 SV=2;>tr|F5H7A2|F5H7A2_HUMAN Podocalyxin OS=Homo sapiens GN=PODXL PE=2 SV=1	3	3	3	3	1	2	1	0	1	0	0	2	1	1	1	1	0	0	1	3	0	2	0	0	3	2	3	3	3	2	2	2	1	2	1	0	1	0
P04004;F5GX75	P04004	4;1	4;1	4;1	Vitronectin;Vitronectin V65 subunit;Vitronectin V10 subunit;Somatomedin-B	VTN	cell adhesion		secreted		>sp|P04004|VTNC_HUMAN Vitronectin OS=Homo sapiens GN=VTN PE=1 SV=1	2	4	4	4	1	1	3	2	3	2	2	2	2	2	2	2	2	1	2	1	1	2	1	1	2	2	2	1	1	1	2	1	1	1	3	2	3	2
P05067;E9PG40;E9PEV0;H7C0V9;H7C104	P05067	2;2;2;2;1	2;2;2;2;1	2;2;2;2;1	Amyloid beta A4 protein;N-APP;Soluble APP-alpha;Soluble APP-beta;C99;Beta-amyloid protein 42;Beta-amyloid protein 40;C83;P3(42);P3(40);C80;Gamma-secretase C-terminal fragment 59;Gamma-secretase C-terminal fragment 57;Gamma-secretase C-terminal fragment 50;C31	APP	cell adhesion		membrane		>sp|P05067|A4_HUMAN Amyloid beta A4 protein OS=Homo sapiens GN=APP PE=1 SV=3;>tr|E9PG40|E9PG40_HUMAN Gamma-secretase C-terminal fragment 59 OS=Homo sapiens GN=APP PE=2 SV=1;>tr|E9PEV0|E9PEV0_HUMAN Gamma-secretase C-terminal fragment 59 OS=Homo sapiens GN=A	5	2	2	2	0	0	0	0	0	0	0	1	0	0	0	0	0	0	1	1	1	0	1	0	0	1	1	0	1	0	0	1	0	0	0	0	0	0
O95274	O95274	3	3	3	Ly6/PLAUR domain-containing protein 3	LYPD3	cell migration		Cell membrane	membrane	>sp|O95274|LYPD3_HUMAN Ly6/PLAUR domain-containing protein 3 OS=Homo sapiens GN=LYPD3 PE=1 SV=2	1	3	3	3	0	1	0	0	0	1	1	2	0	1	0	1	1	0	1	2	0	1	0	1	2	3	3	1	2	1	2	2	0	1	0	0	0	1
A8MTF8;P58499	P58499	2;2	2;2	2;2	Protein FAM3B	FAM3B	Cell-apoptosis		secreted		>tr|A8MTF8|A8MTF8_HUMAN Protein FAM3B OS=Homo sapiens GN=FAM3B PE=2 SV=2;>sp|P58499|FAM3B_HUMAN Protein FAM3B OS=Homo sapiens GN=FAM3B PE=1 SV=2	2	2	2	2	0	0	0	1	0	1	0	2	1	1	1	0	0	0	1	1	0	1	1	1	1	0	1	1	0	1	1	1	0	0	0	1	0	1
P49327	P49327	45	45	45	Fatty acid synthase;[Acyl-carrier-protein] S-acetyltransferase;[Acyl-carrier-protein] S-malonyltransferase;3-oxoacyl-[acyl-carrier-protein] synthase;3-oxoacyl-[acyl-carrier-protein] reductase;3-hydroxypalmitoyl-[acyl-carrier-protein] dehydratase;Enoyl-[acyl-carrier-protein] reductase;Oleoyl-[acyl-carrier-protein] hydrolase	FASN	enzyme		cytoplasm		>sp|P49327|FAS_HUMAN Fatty acid synthase OS=Homo sapiens GN=FASN PE=1 SV=3	1	45	45	45	10	25	10	10	10	22	19	14	7	17	15	8	10	5	5	21	9	18	7	11	8	16	26	26	20	25	25	30	10	25	10	10	10	22
P19835	P19835	27	27	27	Bile salt-activated lipase	CEL	enzyme		secreted		>sp|P19835|CEL_HUMAN Bile salt-activated lipase OS=Homo sapiens GN=CEL PE=1 SV=3	1	27	27	27	13	14	12	14	13	13	13	17	16	16	16	16	12	8	16	17	20	20	17	18	14	18	23	17	20	17	15	17	13	14	12	14	13	13
P00709;F8VWU1	P00709	14;9	14;9	14;9	Alpha-lactalbumin	LALBA	enzyme		secreted		>sp|P00709|LALBA_HUMAN Alpha-lactalbumin OS=Homo sapiens GN=LALBA PE=1 SV=1;>tr|F8VWU1|F8VWU1_HUMAN Alpha-lactalbumin OS=Homo sapiens GN=LALBA PE=2 SV=1	2	14	14	14	13	14	10	14	13	13	14	14	14	14	14	14	14	13	14	14	14	14	13	14	14	13	13	14	13	13	14	14	13	14	10	14	13	13
P06733;K7EM90;P13929;E5RGZ4;K7EKN2;K7EPM1;E5RG95;E5RI09	P06733	17;8;2;1;1;1;1;1	17;8;2;1;1;1;1;1	15;7;0;0;0;0;0;0	Alpha-enolase	ENO1	enzyme		cytoplasm	cell membrane	>sp|P06733|ENOA_HUMAN Alpha-enolase OS=Homo sapiens GN=ENO1 PE=1 SV=2	8	17	17	15	5	16	6	10	7	13	9	13	8	11	9	9	6	7	7	10	10	12	8	11	9	8	13	12	13	11	10	11	5	16	6	10	7	13
O00391;A8MXT8;H0Y5Z8	O00391	13;2;1	13;2;1	13;2;1	Sulfhydryl oxidase 1	QSOX1	enzyme		golgi apparatus	membrane	>sp|O00391|QSOX1_HUMAN Sulfhydryl oxidase 1 OS=Homo sapiens GN=QSOX1 PE=1 SV=3	3	13	13	13	3	8	6	5	7	5	8	9	8	8	8	8	7	6	9	7	7	7	8	5	7	9	10	10	9	9	10	11	3	8	6	5	7	5
B1AVU8;C9JIZ6;P07602	P07602	14;14;14	14;14;14	14;14;14	Proactivator polypeptide;Saposin-A;Saposin-B-Val;Saposin-B;Saposin-C;Saposin-D	PSAP	enzyme		lysosome	secreted	>tr|B1AVU8|B1AVU8_HUMAN Saposin-D OS=Homo sapiens GN=PSAP PE=4 SV=1;>tr|C9JIZ6|C9JIZ6_HUMAN Prosaposin OS=Homo sapiens GN=PSAP PE=2 SV=1;>sp|P07602|SAP_HUMAN Prosaposin OS=Homo sapiens GN=PSAP PE=1 SV=2	3	14	14	14	1	11	4	6	7	6	5	6	7	9	5	4	5	4	6	6	7	5	5	6	8	7	8	7	9	8	8	9	1	11	4	6	7	6
Q16851;E7EUC7;C9JNZ1;C9JQU9;C9JVG3;C9JWG0;C9JUW1;C9JTZ5;C9J6Q0	Q16851	15;14;6;4;4;3;2;2;2	15;14;6;4;4;3;2;2;2	15;14;6;4;4;3;2;2;2	UTP--glucose-1-phosphate uridylyltransferase	UGP2	enzyme		cytoplasm		>sp|Q16851|UGPA_HUMAN UTP--glucose-1-phosphate uridylyltransferase OS=Homo sapiens GN=UGP2 PE=1 SV=5;>tr|E7EUC7|E7EUC7_HUMAN UTP--glucose-1-phosphate uridylyltransferase OS=Homo sapiens GN=UGP2 PE=2 SV=1	9	15	15	15	3	14	5	9	7	9	7	10	9	10	8	7	7	2	5	10	5	10	6	6	6	7	12	11	9	7	8	9	3	14	5	9	7	9
P36871	P36871	9	9	9	Phosphoglucomutase-1	PGM1	enzyme		cytoplasm			1	9	9	9	0	6	0	0	0	2	2	4	0	4	1	1	1	2	2	3	2	3	2	1	1	3	9	7	6	5	4	6	0	6	0	0	0	2
P04745;P04746;P19961;B3KTI1;Q5T085;H7BZQ8;Q5T084;C9J2Z5;C9JWK7	P04745	8;7;7;5;3;2;1;1;1	8;7;7;5;3;2;1;1;1	8;7;7;5;3;2;1;1;1	Alpha-amylase 1;Pancreatic alpha-amylase;Alpha-amylase 2B	AMY1A	enzyme		secreted		>sp|P04745|AMY1_HUMAN Alpha-amylase 1 OS=Homo sapiens GN=AMY1A PE=1 SV=2;>sp|P04746|AMYP_HUMAN Pancreatic alpha-amylase OS=Homo sapiens GN=AMY2A PE=1 SV=2;>sp|P19961|AMY2B_HUMAN Alpha-amylase 2B OS=Homo sapiens GN=AMY2B PE=1 SV=1;>tr|B3KTI1|B3KTI1_HUMAN Al	9	8	8	8	3	5	1	3	4	5	4	6	7	5	5	4	4	5	7	5	8	7	6	4	5	5	7	6	4	4	5	5	3	5	1	3	4	5
O75874;C9J4N6	O75874	5;2	5;2	5;2	Isocitrate dehydrogenase [NADP] cytoplasmic	IDH1	enzyme		cytoplasm	peroxisome	>sp|O75874|IDHC_HUMAN Isocitrate dehydrogenase [NADP] cytoplasmic OS=Homo sapiens GN=IDH1 PE=1 SV=2	2	5	5	5	0	2	1	1	1	4	2	3	2	2	3	1	2	2	2	3	1	2	2	2	2	1	3	5	4	3	4	5	0	2	1	1	1	4
P06858;E5RJI0;E5RHN7;E7EW14	P06858	7;3;2;1	7;3;2;1	7;3;2;1	Lipoprotein lipase	LPL	enzyme		Cell membrane	secreted	>sp|P06858|LIPL_HUMAN Lipoprotein lipase OS=Homo sapiens GN=LPL PE=1 SV=1	4	7	7	7	2	4	2	3	1	2	2	5	3	3	4	4	2	0	4	3	2	5	3	2	3	4	6	5	4	4	3	5	2	4	2	3	1	2
P07237;H7BZ94;F5H8J2;H0Y3Z3;I3L398;I3L0S0;I3L312;I3L3U6;I3NI03;I3L3P5;I3L4M2;I3L514	P07237	10;9;9;7;3;3;2;2;2;1;1;1	10;9;9;7;3;3;2;2;2;1;1;1	10;9;9;7;3;3;2;2;2;1;1;1	Protein disulfide-isomerase	P4HB	enzyme		ER	cell membrane	>sp|P07237|PDIA1_HUMAN Protein disulfide-isomerase OS=Homo sapiens GN=P4HB PE=1 SV=3;>tr|H7BZ94|H7BZ94_HUMAN Protein disulfide-isomerase OS=Homo sapiens GN=P4HB PE=2 SV=2;>tr|F5H8J2|F5H8J2_HUMAN Uncharacterized protein OS=Homo sapiens GN=P4HB PE=3 SV=1;>tr	12	10	10	10	0	5	1	1	1	7	4	5	2	5	2	2	2	2	2	5	1	3	2	3	3	3	4	6	5	5	4	4	0	5	1	1	1	7
Q96KP4;J3QKT2;J3KSV5;J3QL02;J3QRA8;J3QRD0;J3QKQ0;J3QLU1;J3QR27;J3QQN6;J3KRD5;J3KSS4;J3QRH4;J3QRP4	Q96KP4	10;4;3;3;3;3;3;3;3;3;2;2;1;1	10;4;3;3;3;3;3;3;3;3;2;2;1;1	10;4;3;3;3;3;3;3;3;3;2;2;1;1	Cytosolic non-specific dipeptidase	CNDP2	enzyme		cytoplasm		>sp|Q96KP4|CNDP2_HUMAN Cytosolic non-specific dipeptidase OS=Homo sapiens GN=CNDP2 PE=1 SV=2	14	10	10	10	3	9	2	3	2	3	2	3	2	3	2	3	1	1	1	5	2	4	2	1	3	3	6	9	8	4	5	3	3	9	2	3	2	3
P00558;B7Z7A9;P07205;E7ERH5	P00558	5;5;1;1	5;5;1;1	5;5;1;1	Phosphoglycerate kinase 1;Phosphoglycerate kinase	PGK1	enzyme		cytoplasm			4	5	5	5	0	5	0	0	1	3	1	3	1	3	1	1	0	0	1	3	0	3	0	0	1	2	3	4	3	3	4	3	0	5	0	0	1	3
P07195;A8MW50;C9J7H8;F5H793;P07864;Q6ZMR3;F5H245;G3XAP5;F5H155;F5H5G7	P07195	4;3;2;2;1;1;1;1;1;1	4;3;2;2;1;1;1;1;1;1	3;2;2;2;0;0;0;0;0;0	L-lactate dehydrogenase B chain;L-lactate dehydrogenase	LDHB	enzyme		cytoplasm		>sp|P07195|LDHB_HUMAN L-lactate dehydrogenase B chain OS=Homo sapiens GN=LDHB PE=1 SV=2;>tr|A8MW50|A8MW50_HUMAN L-lactate dehydrogenase (Fragment) OS=Homo sapiens GN=LDHB PE=2 SV=1;>tr|C9J7H8|C9J7H8_HUMAN L-lactate dehydrogenase B chain (Fragment) OS=Homo	10	4	4	3	1	3	1	2	2	3	3	3	2	3	2	3	2	2	2	3	3	3	3	2	3	3	3	3	3	3	3	3	1	3	1	2	2	3
P09104;B7Z2X9;F5H0C8;F5H1C3	P09104	3;3;3;2	1;1;1;1	1;1;1;1	Gamma-enolase;Enolase	ENO2	enzyme		cytoplasm	cell membrane	>sp|P09104|ENOG_HUMAN Gamma-enolase OS=Homo sapiens GN=ENO2 PE=1 SV=3;>tr|B7Z2X9|B7Z2X9_HUMAN Gamma-enolase OS=Homo sapiens GN=ENO2 PE=2 SV=1;>tr|F5H0C8|F5H0C8_HUMAN Enolase OS=Homo sapiens GN=ENO2 PE=2 SV=1;>tr|F5H1C3|F5H1C3_HUMAN Gamma-enolase (Fragment)	4	3	1	1	1	3	2	2	1	3	1	3	1	3	1	0	0	1	2	1	1	2	1	0	1	1	1	3	3	2	1	3	0	1	1	1	0	1
P23280;F8W148;Q8N4G4	P23280	3;3;1	3;3;1	3;3;1	Carbonic anhydrase 6	CA6	enzyme		secreted		>sp|P23280|CAH6_HUMAN Carbonic anhydrase 6 OS=Homo sapiens GN=CA6 PE=1 SV=3;>tr|F8W148|F8W148_HUMAN Carbonic anhydrase 6 (Fragment) OS=Homo sapiens GN=CA6 PE=2 SV=1	3	3	3	3	1	2	1	2	1	1	2	2	2	2	2	1	1	1	2	1	2	2	1	1	2	2	2	2	2	1	1	3	1	2	1	2	1	1
P30101;G5EA52;H7BZJ3	P30101	8;8;4	8;8;4	8;8;4	Protein disulfide-isomerase A3;Thioredoxin	PDIA3	enzyme		ER		>sp|P30101|PDIA3_HUMAN Protein disulfide-isomerase A3 OS=Homo sapiens GN=PDIA3 PE=1 SV=4;>tr|G5EA52|G5EA52_HUMAN Protein disulfide isomerase family A, member 3, isoform CRA_b OS=Homo sapiens GN=PDIA3 PE=2 SV=1;>tr|H7BZJ3|H7BZJ3_HUMAN Thioredoxin (Fragment)	3	8	8	8	0	6	1	1	0	4	0	3	2	4	1	0	0	1	2	2	0	1	1	2	3	1	2	1	2	4	3	2	0	6	1	1	0	4
P60953;E7ETU3	P60953	3;2	3;2	2;2	Cell division control protein 42 homolog	CDC42	enzyme		Cell membrane	cytoplasm	>sp|P60953|CDC42_HUMAN Cell division control protein 42 homolog OS=Homo sapiens GN=CDC42 PE=1 SV=2;>tr|E7ETU3|E7ETU3_HUMAN Cell division control protein 42 homolog OS=Homo sapiens GN=CDC42 PE=2 SV=1	2	3	3	2	0	2	0	1	0	0	1	0	1	1	1	2	0	1	2	2	1	1	0	1	2	2	2	1	0	3	3	2	0	2	0	1	0	0
Q92876	Q92876	3	3	3	Kallikrein-6	KLK6	enzyme		secreted	nucleus	>sp|Q92876|KLK6_HUMAN Kallikrein-6 OS=Homo sapiens GN=KLK6 PE=1 SV=1	1	3	3	3	1	0	1	0	1	2	2	2	2	2	2	2	2	2	2	2	1	2	0	2	2	2	2	2	2	2	2	2	1	0	1	0	1	2
P49189;B4DXY7	P49189	4;2	4;2	4;2	4-trimethylaminobutyraldehyde dehydrogenase	ALDH9A1	enzyme		cytoplasm		>sp|P49189|AL9A1_HUMAN 4-trimethylaminobutyraldehyde dehydrogenase OS=Homo sapiens GN=ALDH9A1 PE=1 SV=3;>tr|B4DXY7|B4DXY7_HUMAN 4-trimethylaminobutyraldehyde dehydrogenase OS=Homo sapiens GN=ALDH9A1 PE=2 SV=1	2	4	4	4	0	2	0	1	0	2	1	1	1	1	1	1	1	1	1	2	1	1	0	0	1	1	2	2	2	2	2	2	0	2	0	1	0	2
Q99538;Q86TV3;Q86TV2	Q99538	2;2;2	2;2;2	2;2;2	Legumain	LGMN	enzyme		Lysosome		>sp|Q99538|LGMN_HUMAN Legumain OS=Homo sapiens GN=LGMN PE=1 SV=1;>tr|Q86TV3|Q86TV3_HUMAN Full-length cDNA clone CS0DB001YK19 of Neuroblastoma of Homo sapiens (human) OS=Homo sapiens GN=LGMN PE=2 SV=1;>tr|Q86TV2|Q86TV2_HUMAN Full-length cDNA clone CS0DI002Y	3	2	2	2	0	2	0	0	0	0	1	2	0	1	1	1	2	1	0	0	0	0	0	0	1	1	1	0	2	2	2	2	0	2	0	0	0	0
P40925;B9A041;C9JF79;B8ZZ51;C9JRL4	P40925	3;3;2;2;1	3;3;2;2;1	3;3;2;2;1	Malate dehydrogenase, cytoplasmic;Malate dehydrogenase	MDH1	Enzyme		Cytoplasm		>sp|P40925|MDHC_HUMAN Malate dehydrogenase, cytoplasmic OS=Homo sapiens GN=MDH1 PE=1 SV=4;>tr|B9A041|B9A041_HUMAN Malate dehydrogenase, cytoplasmic OS=Homo sapiens GN=MDH1 PE=2 SV=1;>tr|C9JF79|C9JF79_HUMAN Malate dehydrogenase (Fragment) OS=Homo sapiens GN	5	3	3	3	0	1	0	0	0	1	1	3	1	1	0	1	0	1	2	2	1	2	0	1	2	1	2	2	1	2	2	2	0	1	0	0	0	1
P29401;B4E022;E9PFF2	P29401	5;5;1	5;5;1	5;5;1	Transketolase	TKT	enzyme		nucleus	cytoplasm	>sp|P29401|TKT_HUMAN Transketolase OS=Homo sapiens GN=TKT PE=1 SV=3;>tr|B4E022|B4E022_HUMAN Transketolase OS=Homo sapiens GN=TKT PE=2 SV=1	3	5	5	5	0	2	0	0	0	1	1	2	0	1	1	1	0	0	1	1	1	2	0	1	1	2	4	2	2	1	1	2	0	2	0	0	0	1
P52209;B4DQJ8;F5H7U0;K7EPF6;K7EM49;K7EMN2	P52209	3;3;3;2;2;2	3;3;3;2;2;2	3;3;3;2;2;2	6-phosphogluconate dehydrogenase, decarboxylating	PGD	enzyme		cytoplasm			6	3	3	3	0	3	1	0	0	2	1	0	0	1	0	0	0	0	0	0	0	0	0	0	0	0	0	1	1	1	1	2	0	3	1	0	0	2
P43490;Q5SYT8;F5H246	P43490	3;2;2	3;2;2	3;2;2	Nicotinamide phosphoribosyltransferase	NAMPT	enzyme		nucleus	cytoplasm	>sp|P43490|NAMPT_HUMAN Nicotinamide phosphoribosyltransferase OS=Homo sapiens GN=NAMPT PE=1 SV=1;>tr|Q5SYT8|Q5SYT8_HUMAN Protein NAMPTL (Fragment) OS=Homo sapiens GN=NAMPTL PE=2 SV=1;>tr|F5H246|F5H246_HUMAN Protein NAMPTL OS=Homo sapiens GN=NAMPTL PE=2 SV=	3	3	3	3	0	2	0	1	0	1	0	2	2	1	0	0	0	0	0	1	1	1	0	0	1	1	2	2	2	0	1	2	0	2	0	1	0	1
P25774;U3KQE7;U3KPS4	P25774	2;2;1	2;2;1	2;2;1	Cathepsin S	CTSS	enzyme		Lysosome	secreted	>sp|P25774|CATS_HUMAN Cathepsin S OS=Homo sapiens GN=CTSS PE=1 SV=3;>tr|U3KQE7|U3KQE7_HUMAN Cathepsin S (Fragment) OS=Homo sapiens GN=CTSS PE=4 SV=1;>tr|U3KPS4|U3KPS4_HUMAN Cathepsin S (Fragment) OS=Homo sapiens GN=CTSS PE=4 SV=1	3	2	2	2	0	0	0	0	0	0	0	1	1	0	1	1	0	0	0	0	0	1	1	0	2	1	1	0	0	0	1	2	0	0	0	0	0	0
P00338	P00338	4	3	3	L-lactate dehydrogenase A chain	LDHA	enzyme		cytoplasm		>sp|P00338|LDHA_HUMAN L-lactate dehydrogenase A chain OS=Homo sapiens GN=LDHA PE=1 SV=2	1	4	3	3	0	3	0	1	1	1	2	2	1	2	1	1	0	2	2	2	1	2	1	0	1	1	3	1	3	2	2	1	0	3	0	0	0	0
Q13630;E9PKL9;E9PP14;E9PLH9;E9PP60;H0YCP7	Q13630	3;2;2;2;1;1	3;2;2;2;1;1	3;2;2;2;1;1	GDP-L-fucose synthase	TSTA3	enzyme		cytoplasm		>sp|Q13630|FCL_HUMAN GDP-L-fucose synthase OS=Homo sapiens GN=TSTA3 PE=1 SV=1;>tr|E9PKL9|E9PKL9_HUMAN GDP-L-fucose synthase (Fragment) OS=Homo sapiens GN=TSTA3 PE=2 SV=1;>tr|E9PP14|E9PP14_HUMAN GDP-L-fucose synthase (Fragment) OS=Homo sapiens GN=TSTA3 PE=2	6	3	3	3	0	1	0	0	0	1	0	2	0	2	2	1	1	1	1	1	1	1	1	1	1	1	2	2	2	2	2	1	0	1	0	0	0	1
O15357;H0YFZ4;H7BXR2	O15357	2;1;1	2;1;1	2;1;1	Phosphatidylinositol 3,4,5-trisphosphate 5-phosphatase 2	INPPL1	Enzyme		golgi apparatus	Cytoplasm	>sp|O15357|SHIP2_HUMAN Phosphatidylinositol 3,4,5-trisphosphate 5-phosphatase 2 OS=Homo sapiens GN=INPPL1 PE=1 SV=2;>tr|H0YFZ4|H0YFZ4_HUMAN Phosphatidylinositol 3,4,5-trisphosphate 5-phosphatase 2 (Fragment) OS=Homo sapiens GN=INPPL1 PE=2 SV=1;>tr|H7BXR2|H	3	2	2	2	0	1	1	1	1	1	2	2	1	1	0	2	2	0	2	2	1	1	1	0	1	1	1	1	1	1	2	1	0	1	1	1	1	1
P19440;P36268;A6NGU5;B5MCK8;E7ET76;E7ETR7	P19440	2;2;2;2;2;1	2;2;2;2;2;1	2;2;2;2;2;1	Gamma-glutamyltranspeptidase 1;Gamma-glutamyltranspeptidase 1 heavy chain;Gamma-glutamyltranspeptidase 1 light chain;Gamma-glutamyltranspeptidase 2;Gamma-glutamyltranspeptidase 2 heavy chain;Gamma-glutamyltranspeptidase 2 light chain;Putative gamma-glutamyltranspeptidase 3;Putative gamma-glutamyltranspeptidase 3 heavy chain;Putative gamma-glutamyltranspeptidase 3 light chain	GGT1	enzyme		membrane		>sp|P19440|GGT1_HUMAN Gamma-glutamyltranspeptidase 1 OS=Homo sapiens GN=GGT1 PE=1 SV=2;>sp|P36268|GGT2_HUMAN Gamma-glutamyltranspeptidase 2 OS=Homo sapiens GN=GGT2 PE=1 SV=3;>sp|A6NGU5|GGT3_HUMAN Putative gamma-glutamyltranspeptidase 3 OS=Homo sapiens GN=G	6	2	2	2	1	0	0	2	0	0	0	1	1	1	0	0	0	0	1	1	0	0	1	1	0	1	1	2	1	1	1	1	1	0	0	2	0	0
P28838;H0Y9Q1	P28838	2;1	2;1	2;1	Cytosol aminopeptidase	LAP3	enzyme		cytoplasm		>sp|P28838|AMPL_HUMAN Cytosol aminopeptidase OS=Homo sapiens GN=LAP3 PE=1 SV=3;>tr|H0Y9Q1|H0Y9Q1_HUMAN Cytosol aminopeptidase (Fragment) OS=Homo sapiens GN=LAP3 PE=2 SV=1	2	2	2	2	0	1	1	0	0	1	1	1	1	1	1	1	1	0	1	1	0	1	1	1	1	0	2	1	1	1	1	1	0	1	1	0	0	1
P14324	P14324	2	2	2	Farnesyl pyrophosphate synthase	FDPS	enzyme		cytoplasm		>sp|P14324|FPPS_HUMAN Farnesyl pyrophosphate synthase OS=Homo sapiens GN=FDPS PE=1 SV=4	1	2	2	2	0	1	0	0	0	1	1	0	0	0	0	1	1	0	0	1	0	0	0	1	0	0	2	1	1	1	1	1	0	1	0	0	0	1
Q7Z4W1;J3QS36;J3KS22;J3QL34;J3KSZ5;J3KRZ4;J3QS45	Q7Z4W1	2;2;2;1;1;1;1	2;2;2;1;1;1;1	2;2;2;1;1;1;1	L-xylulose reductase	DCXR	enzyme		membrane		>sp|Q7Z4W1|DCXR_HUMAN L-xylulose reductase OS=Homo sapiens GN=DCXR PE=1 SV=2;>tr|J3QS36|J3QS36_HUMAN L-xylulose reductase (Fragment) OS=Homo sapiens GN=DCXR PE=3 SV=1;>tr|J3KS22|J3KS22_HUMAN L-xylulose reductase (Fragment) OS=Homo sapiens GN=DCXR PE=2 SV=1	7	2	2	2	0	0	0	0	0	1	0	0	0	0	0	1	0	0	0	1	0	1	0	0	1	1	1	1	1	1	1	1	0	0	0	0	0	1
P23381;G3V277;H0YJP3;G3V227;G3V3P2;G3V3X0;G3V3S7;G3V5W1;G3V3Y5;G3V3H8;G3V2Y7;G3V456;G3V5U1;G3V423;G3V4N8;G3V4C7;G3V2C0;G3V339;G3V313;G3V4S4;G3V3R3;G3V2F2	P23381	5;2;2;2;2;2;2;2;1;1;1;1;1;1;1;1;1;1;1;1;1;1	5;2;2;2;2;2;2;2;1;1;1;1;1;1;1;1;1;1;1;1;1;1	5;2;2;2;2;2;2;2;1;1;1;1;1;1;1;1;1;1;1;1;1;1	Tryptophan--tRNA ligase, cytoplasmic;T1-TrpRS;T2-TrpRS	WARS	enzyme		cytoplasm		>sp|P23381|SYWC_HUMAN Tryptophan--tRNA ligase, cytoplasmic OS=Homo sapiens GN=WARS PE=1 SV=2	22	5	5	5	0	2	0	0	0	2	1	1	1	1	1	0	1	1	0	0	0	0	0	0	0	0	3	2	3	1	0	1	0	2	0	0	0	2
P15291;B4DMM8	P15291	2;1	2;1	2;1	Beta-1,4-galactosyltransferase 1;Lactose synthase A protein;N-acetyllactosamine synthase;Beta-N-acetylglucosaminylglycopeptide beta-1,4-galactosyltransferase;Beta-N-acetylglucosaminyl-glycolipid beta-1,4-galactosyltransferase;Processed beta-1,4-galactosyltransferase 1	B4GALT1	enzyme		golgi apparatus	cell membrane	>sp|P15291|B4GT1_HUMAN Beta-1,4-galactosyltransferase 1 OS=Homo sapiens GN=B4GALT1 PE=1 SV=5;>tr|B4DMM8|B4DMM8_HUMAN Lactose synthase A protein OS=Homo sapiens GN=B4GALT1 PE=2 SV=1	2	2	2	2	1	1	2	0	1	1	0	1	1	1	1	1	1	0	1	1	1	1	1	0	1	1	1	1	1	0	0	1	1	1	2	0	1	1
Q9UGL1;P41229;Q9BY66;B3KV94;C9JGA3	P41229	2;1;1;1;1	2;1;1;1;1	2;1;1;1;1	Lysine-specific demethylase 5B;Lysine-specific demethylase 5C;Lysine-specific demethylase 5D	KDM5B	Enzyme		nucleus		>sp|Q9UGL1|KDM5B_HUMAN Lysine-specific demethylase 5B OS=Homo sapiens GN=KDM5B PE=1 SV=3;>sp|P41229|KDM5C_HUMAN Lysine-specific demethylase 5C OS=Homo sapiens GN=KDM5C PE=1 SV=2;>sp|Q9BY66|KDM5D_HUMAN Lysine-specific demethylase 5D OS=Homo sapiens GN=KDM5D	5	2	2	2	0	0	0	0	0	0	0	0	0	0	0	1	1	1	1	0	1	0	0	1	0	0	1	0	0	0	0	1	0	0	0	0	0	0
P37837;F2Z393	P37837	3;3	3;3	3;3	Transaldolase	TALDO1	Enzyme		Cytoplasm	nucleus	>sp|P37837|TALDO_HUMAN Transaldolase OS=Homo sapiens GN=TALDO1 PE=1 SV=2;>tr|F2Z393|F2Z393_HUMAN Transaldolase OS=Homo sapiens GN=TALDO1 PE=2 SV=1	2	3	3	3	0	1	0	0	0	1	0	0	1	0	0	0	0	0	0	1	0	0	0	0	0	0	0	0	0	0	0	1	0	1	0	0	0	1
J3KPS3;P04075;H3BQN4;H3BPS8;H3BUH7;H3BR68;H3BR04;H3BMQ8;P09972;H3BU78	P04075	8;8;7;5;4;3;2;2;1;1	8;8;7;5;4;3;2;2;1;1	8;8;7;5;4;3;2;2;1;1	Fructose-bisphosphate aldolase A;Fructose-bisphosphate aldolase	ALDOA	enzyme-glycolysis		cytoplasm	cytosol	>tr|J3KPS3|J3KPS3_HUMAN Fructose-bisphosphate aldolase OS=Homo sapiens GN=ALDOA PE=2 SV=1;>sp|P04075|ALDOA_HUMAN Fructose-bisphosphate aldolase A OS=Homo sapiens GN=ALDOA PE=1 SV=2;>tr|H3BQN4|H3BQN4_HUMAN Fructose-bisphosphate aldolase OS=Homo sapiens GN=A	10	8	8	8	1	5	3	3	2	7	3	5	2	5	5	4	3	2	3	8	5	7	3	5	4	3	5	8	7	8	7	8	1	5	3	3	2	7
P60174;U3KPZ0;U3KQF3;U3KPS5	P60174	5;2;1;1	5;2;1;1	5;2;1;1	Triosephosphate isomerase	TPI1	enzyme-glycolysis		cytoplasm		>sp|P60174|TPIS_HUMAN Triosephosphate isomerase OS=Homo sapiens GN=TPI1 PE=1 SV=3	4	5	5	5	1	4	1	2	1	3	3	4	4	4	2	3	3	3	3	3	4	3	3	3	3	3	3	3	3	3	3	3	1	4	1	2	1	3
P02788;E7ER44;E7EQB2;C9JCF5;C9J0S5	P02788	88;86;86;17;15	88;86;86;17;15	88;86;86;17;15	Lactotransferrin;Kaliocin-1;Lactoferroxin-A;Lactoferroxin-B;Lactoferroxin-C	LTF	immunity		secreted	cytoplasm	>sp|P02788|TRFL_HUMAN Lactotransferrin OS=Homo sapiens GN=LTF PE=1 SV=6;>tr|E7ER44|E7ER44_HUMAN Kaliocin-1 OS=Homo sapiens GN=LTF PE=2 SV=1;>tr|E7EQB2|E7EQB2_HUMAN Kaliocin-1 (Fragment) OS=Homo sapiens GN=LTF PE=2 SV=1	5	88	88	88	62	68	56	69	60	68	64	77	75	75	70	73	65	62	61	61	71	67	64	62	64	69	74	69	66	64	68	68	62	68	56	69	60	68
P01833	P01833	38	38	38	Polymeric immunoglobulin receptor;Secretory component	PIGR	immunity		Cell membrane	membrane	secreted	1	38	38	38	23	31	20	30	29	28	28	32	31	30	30	31	28	25	31	30	31	31	31	34	31	31	32	32	32	31	31	33	23	31	20	30	29	28
P01024;M0QYC8;M0QXZ3;M0R0Q9;O95568;M0R1Q1	P01024	55;5;5;2;1;1	55;5;5;2;1;1	55;5;5;2;1;1	Complement C3;Complement C3 beta chain;Complement C3 alpha chain;C3a anaphylatoxin;Complement C3b alpha chain;Complement C3c alpha chain fragment 1;Complement C3dg fragment;Complement C3g fragment;Complement C3d fragment;Complement C3f fragment;Complement C3c alpha chain fragment 2	C3	immunity		secreted		>sp|P01024|CO3_HUMAN Complement C3 OS=Homo sapiens GN=C3 PE=1 SV=2	6	55	55	55	16	28	18	23	19	28	19	37	33	28	26	25	22	12	28	31	34	31	27	20	35	36	43	38	33	28	33	32	16	28	18	23	19	28
P47989;Q06278	P47989	36;1	36;1	36;1	Xanthine dehydrogenase/oxidase;Xanthine dehydrogenase;Xanthine oxidase	XDH	immunity		cytoplasm	peroxisome	>sp|P47989|XDH_HUMAN Xanthine dehydrogenase/oxidase OS=Homo sapiens GN=XDH PE=1 SV=4	2	36	36	36	13	28	19	25	25	26	26	27	24	25	28	26	26	27	27	29	30	28	29	30	28	29	29	29	27	29	28	30	13	28	19	25	25	26
P0C0L4	P0C0L4	36	1	1	Complement C4-A;Complement C4 beta chain;Complement C4-A alpha chain;C4a anaphylatoxin;C4b-A;C4d-A;Complement C4 gamma chain	C4A	immunity		secreted		>sp|P0C0L4|CO4A_HUMAN Complement C4-A OS=Homo sapiens GN=C4A PE=1 SV=2	1	36	1	1	16	21	15	14	11	19	14	22	16	18	13	18	8	8	16	16	17	18	15	9	19	23	27	23	23	17	18	22	0	1	0	0	1	0
P0C0L5;F5GXS0;F5H2J9	P0C0L5	36;35;6	36;35;6	1;1;0	Complement C4-B;Complement C4 beta chain;Complement C4-B alpha chain;C4a anaphylatoxin;C4b-B;C4d-B;Complement C4 gamma chain	C4B	immunity		secreted		>sp|P0C0L5|CO4B_HUMAN Complement C4-B OS=Homo sapiens GN=C4B PE=1 SV=2;>tr|F5GXS0|F5GXS0_HUMAN Complement C4-B OS=Homo sapiens GN=C4B_2 PE=2 SV=1	3	36	36	1	16	20	15	14	10	19	14	21	15	17	13	18	8	8	15	16	17	17	15	9	18	22	26	22	22	16	18	22	16	20	15	14	10	19
P10909;H0YLK8;E7ERK6;E7ETB4;H0YC35;E5RJZ5;E5RH61;E5RGB0;E5RG36;H0YAS8	P10909	22;12;12;11;10;9;9;9;8;7	22;12;12;11;10;9;9;9;8;7	22;12;12;11;10;9;9;9;8;7	Clusterin;Clusterin beta chain;Clusterin alpha chain	CLU	immunity		cytoplasm	ER	>sp|P10909|CLUS_HUMAN Clusterin OS=Homo sapiens GN=CLU PE=1 SV=1;>tr|H0YLK8|H0YLK8_HUMAN Clusterin beta chain (Fragment) OS=Homo sapiens GN=CLU PE=2 SV=1;>tr|E7ERK6|E7ERK6_HUMAN Clusterin beta chain (Fragment) OS=Homo sapiens GN=CLU PE=2 SV=1;>tr|E7ETB4|E7	10	22	22	22	12	16	14	17	11	16	13	19	17	19	16	17	14	11	15	14	16	14	15	12	16	17	18	17	17	15	16	19	12	16	14	17	11	16
P01876	P01876	21	21	8	Ig alpha-1 chain C region	IGHA1	immunity		secreted		>sp|P01876|IGHA1_HUMAN Ig alpha-1 chain C region OS=Homo sapiens GN=IGHA1 PE=1 SV=2	1	21	21	8	13	16	13	16	15	17	16	18	17	19	18	19	18	14	15	16	18	16	13	13	17	16	17	15	16	16	17	16	13	16	13	16	15	17
P01877	P01877	16	3	3	Ig alpha-2 chain C region	IGHA2	immunity		secreted		>sp|P01877|IGHA2_HUMAN Ig alpha-2 chain C region OS=Homo sapiens GN=IGHA2 PE=1 SV=3	1	16	3	3	8	12	9	11	10	13	11	14	13	15	13	14	14	10	12	12	16	13	11	10	13	12	14	12	12	12	13	13	2	2	2	2	2	2
P00738;J3QR68;J3QLC9;P00739;H3BS21;J3KRH2;H0Y300;J3KTC3;H3BMJ7;J3QQI8;J3KSV1	P00738	14;12;12;6;6;4;3;3;2;2;2	14;12;12;6;6;4;3;3;2;2;2	14;12;12;6;6;4;3;3;2;2;2	Haptoglobin;Haptoglobin alpha chain;Haptoglobin beta chain	HP	immunity		secreted		>sp|P00738|HPT_HUMAN Haptoglobin OS=Homo sapiens GN=HP PE=1 SV=1;>tr|J3QR68|J3QR68_HUMAN Haptoglobin (Fragment) OS=Homo sapiens GN=HP PE=3 SV=1;>tr|J3QLC9|J3QLC9_HUMAN Haptoglobin (Fragment) OS=Homo sapiens GN=HP PE=3 SV=1	11	14	14	14	6	10	6	9	7	10	7	9	9	9	10	9	9	6	11	10	10	9	10	9	10	12	13	11	10	10	10	10	6	10	6	9	7	10
P0CG05	P0CG05	9	9	1	Ig lambda-2 chain C regions	IGLC2	immunity		secreted		>sp|P0CG05|LAC2_HUMAN Ig lambda-2 chain C regions OS=Homo sapiens GN=IGLC2 PE=1 SV=1	1	9	9	1	7	6	7	7	7	8	8	8	7	7	7	7	8	8	8	8	8	9	8	8	7	8	8	8	7	8	8	8	7	6	7	7	7	8
G3V5I3;P01011;G3V3A0	P01011	15;15;7	15;15;7	15;15;7	Alpha-1-antichymotrypsin;Alpha-1-antichymotrypsin His-Pro-less	SERPINA3	immunity		secreted		>tr|G3V5I3|G3V5I3_HUMAN Alpha-1-antichymotrypsin OS=Homo sapiens GN=SERPINA3 PE=2 SV=1;>sp|P01011|AACT_HUMAN Alpha-1-antichymotrypsin OS=Homo sapiens GN=SERPINA3 PE=1 SV=2	3	15	15	15	9	8	8	9	5	8	7	10	11	9	7	7	7	6	8	7	8	7	8	7	10	8	11	8	11	7	8	8	9	8	8	9	5	8
P25311;C9JEV0;A8MT79	P25311	11;8;2	11;8;2	11;8;2	Zinc-alpha-2-glycoprotein	AZGP1	immunity		secreted		>sp|P25311|ZA2G_HUMAN Zinc-alpha-2-glycoprotein OS=Homo sapiens GN=AZGP1 PE=1 SV=2;>tr|C9JEV0|C9JEV0_HUMAN Zinc-alpha-2-glycoprotein OS=Homo sapiens GN=AZGP1 PE=2 SV=1	3	11	11	11	5	4	2	5	7	5	6	6	7	8	6	6	5	5	7	5	8	7	8	6	6	7	7	6	6	7	6	8	5	4	2	5	7	5
P61626;F8VV32	P61626	9;5	9;5	9;5	Lysozyme C	LYZ	immunity		secreted		>sp|P61626|LYSC_HUMAN Lysozyme C OS=Homo sapiens GN=LYZ PE=1 SV=1;>tr|F8VV32|F8VV32_HUMAN Lysozyme C OS=Homo sapiens GN=LYZ PE=2 SV=1	2	9	9	9	2	2	4	3	3	4	4	3	5	3	4	7	6	4	6	5	5	5	5	5	6	5	4	6	5	6	6	8	2	2	4	3	3	4
Q13410	Q13410	15	15	15	Butyrophilin subfamily 1 member A1	BTN1A1	immunity		membrane	secreted	>sp|Q13410|BT1A1_HUMAN Butyrophilin subfamily 1 member A1 OS=Homo sapiens GN=BTN1A1 PE=1 SV=3	1	15	15	15	4	8	5	8	6	6	7	8	6	7	7	7	7	5	7	10	10	9	7	10	8	6	10	8	7	10	10	7	4	8	5	8	6	6
P01591;D6RD17;D6RHJ6;C9JA05	P01591	8;7;6;4	8;7;6;4	8;7;6;4	Immunoglobulin J chain	IGJ	immunity		secreted		>sp|P01591|IGJ_HUMAN Immunoglobulin J chain OS=Homo sapiens GN=IGJ PE=1 SV=4;>tr|D6RD17|D6RD17_HUMAN Immunoglobulin J chain (Fragment) OS=Homo sapiens GN=IGJ PE=2 SV=1;>tr|D6RHJ6|D6RHJ6_HUMAN Immunoglobulin J chain (Fragment) OS=Homo sapiens GN=IGJ PE=2 SV	4	8	8	8	3	7	5	6	6	7	7	7	7	7	7	7	7	6	8	7	6	7	6	7	7	7	7	7	7	7	7	7	3	7	5	6	6	7
P0CG06	P0CG06	9	1	1	Ig lambda-3 chain C regions	IGLC3	immunity		secreted		>sp|P0CG06|LAC3_HUMAN Ig lambda-3 chain C regions OS=Homo sapiens GN=IGLC3 PE=1 SV=1	1	9	1	1	6	5	6	6	6	7	7	8	6	6	6	6	8	7	7	7	7	8	7	7	6	7	7	7	6	7	7	7	0	0	0	0	0	0
P08571;D6RFL4	P08571	9;7	9;7	9;7	Monocyte differentiation antigen CD14;Monocyte differentiation antigen CD14, urinary form;Monocyte differentiation antigen CD14, membrane-bound form	CD14	immunity		Cell membrane	membrane	>sp|P08571|CD14_HUMAN Monocyte differentiation antigen CD14 OS=Homo sapiens GN=CD14 PE=1 SV=2;>tr|D6RFL4|D6RFL4_HUMAN Monocyte differentiation antigen CD14, urinary form (Fragment) OS=Homo sapiens GN=CD14 PE=2 SV=1	2	9	9	9	4	7	4	7	6	8	5	7	7	7	7	7	7	6	7	7	6	6	8	7	8	7	7	7	8	6	6	7	4	7	4	7	6	8
P01834	P01834	9	9	9	Ig kappa chain C region	IGKC	immunity		secreted		>sp|P01834|IGKC_HUMAN Ig kappa chain C region OS=Homo sapiens GN=IGKC PE=1 SV=1	1	9	9	9	7	7	7	8	6	7	8	8	7	7	7	7	7	7	7	8	8	8	7	7	8	7	8	8	6	6	6	7	7	7	7	8	6	7
P01860	P01860	8	8	2	Ig gamma-3 chain C region	IGHG3	immunity		secreted	cell membrane	>sp|P01860|IGHG3_HUMAN Ig gamma-3 chain C region OS=Homo sapiens GN=IGHG3 PE=1 SV=2	1	8	8	2	4	6	4	5	4	6	5	7	6	5	6	6	5	5	6	7	6	6	5	4	7	6	7	6	6	6	5	7	4	6	4	5	4	6
B9A064;P0CG04	P0CG04	8;7	3;2	3;2	Immunoglobulin lambda-like polypeptide 5;Ig lambda-1 chain C regions	IGLL5	immunity		secreted		>sp|B9A064|IGLL5_HUMAN Immunoglobulin lambda-like polypeptide 5 OS=Homo sapiens GN=IGLL5 PE=2 SV=2;>sp|P0CG04|LAC1_HUMAN Ig lambda-1 chain C regions OS=Homo sapiens GN=IGLC1 PE=1 SV=1	2	8	3	3	5	5	6	5	5	7	6	7	6	6	5	5	6	6	7	7	7	8	7	7	6	6	7	6	6	6	7	6	2	2	3	2	2	3
B4E1Z4;E7ETN3;P00751;H7C5H1;H7C526	P00751	9;9;9;6;1	9;9;9;6;1	9;9;9;6;1	Complement factor B;Complement factor B Ba fragment;Complement factor B Bb fragment	CFB	immunity		secreted		>tr|B4E1Z4|B4E1Z4_HUMAN Complement factor B OS=Homo sapiens GN=CFB PE=2 SV=1;>tr|E7ETN3|E7ETN3_HUMAN Uncharacterized protein OS=Homo sapiens PE=2 SV=1;>sp|P00751|CFAB_HUMAN Complement factor B OS=Homo sapiens GN=CFB PE=1 SV=2;>tr|H7C5H1|H7C5H1_HUMAN Comple	5	9	9	9	1	5	4	0	3	2	5	6	4	7	5	4	3	3	7	4	6	5	5	3	7	5	8	4	5	5	4	6	1	5	4	0	3	2
P01857;CON__sp|P01870|IGHG_RABIT	P01857	8;2	4;0	4;0	Ig gamma-1 chain C region	IGHG1	immunity		secreted		>sp|P01857|IGHG1_HUMAN Ig gamma-1 chain C region OS=Homo sapiens GN=IGHG1 PE=1 SV=1	2	8	4	4	4	5	4	5	5	5	5	5	5	5	5	5	5	5	5	5	7	5	5	5	5	5	8	5	5	4	5	5	1	1	1	1	1	1
P01859	P01859	6	2	1	Ig gamma-2 chain C region	IGHG2	immunity		secreted		>sp|P01859|IGHG2_HUMAN Ig gamma-2 chain C region OS=Homo sapiens GN=IGHG2 PE=1 SV=2	1	6	2	1	4	5	5	5	4	5	4	5	5	5	5	5	5	4	5	6	5	5	5	4	5	5	5	5	5	4	5	5	1	2	2	2	2	2
Q08431	Q08431	12	1	1	Lactadherin;Lactadherin short form;Medin	MFGE8	immunity		membrane	secreted	>sp|Q08431|MFGM_HUMAN Lactadherin OS=Homo sapiens GN=MFGE8 PE=1 SV=2	1	12	1	1	8	2	2	6	2	4	1	6	3	4	5	1	3	1	4	4	5	5	3	3	1	8	6	6	4	6	4	5	0	0	0	0	0	0
P10451;D6R9C5	P10451	10;5	10;5	10;5	Osteopontin	SPP1	immunity		secreted		>sp|P10451|OSTP_HUMAN Osteopontin OS=Homo sapiens GN=SPP1 PE=1 SV=1;>tr|D6R9C5|D6R9C5_HUMAN Osteopontin (Fragment) OS=Homo sapiens GN=SPP1 PE=2 SV=1	2	10	10	10	5	5	4	4	4	6	6	7	4	7	5	5	3	3	6	4	4	5	6	3	6	6	9	4	3	5	5	4	5	5	4	4	4	6
P01871;P04220	P01871	11;5	11;5	11;5	Ig mu chain C region	IGHM	immunity		secreted		>sp|P01871|IGHM_HUMAN Ig mu chain C region OS=Homo sapiens GN=IGHM PE=1 SV=3	2	11	11	11	10	5	3	5	4	5	4	6	5	3	5	4	4	2	5	6	5	5	6	4	5	8	7	3	5	5	5	3	10	5	3	5	4	5
P0CF74;A0M8Q6;P15814	P0CF74	4;3;1	1;1;1	1;1;1	Ig lambda-6 chain C region;Ig lambda-7 chain C region	IGLC6	immunity		secreted		>sp|P0CF74|LAC6_HUMAN Ig lambda-6 chain C region OS=Homo sapiens GN=IGLC6 PE=4 SV=1;>sp|A0M8Q6|LAC7_HUMAN Ig lambda-7 chain C region OS=Homo sapiens GN=IGLC7 PE=1 SV=2	3	4	1	1	3	1	2	2	2	3	3	3	3	2	2	2	3	3	3	3	3	3	3	3	2	3	3	3	2	3	3	3	0	0	0	0	0	0
F5H6I0;P61769;H0YLF3	P61769	5;5;3	5;5;3	5;5;3	Beta-2-microglobulin;Beta-2-microglobulin form pI 5.3	B2M	immunity		secreted		>tr|F5H6I0|F5H6I0_HUMAN Beta-2-microglobulin OS=Homo sapiens GN=B2M PE=2 SV=1;>sp|P61769|B2MG_HUMAN Beta-2-microglobulin OS=Homo sapiens GN=B2M PE=1 SV=1;>tr|H0YLF3|H0YLF3_HUMAN Beta-2-microglobulin form pI 5.3 (Fragment) OS=Homo sapiens GN=B2M PE=2 SV=1	3	5	5	5	1	2	1	1	1	3	2	4	2	3	2	3	2	1	3	3	3	3	2	3	3	2	4	3	3	2	2	3	1	2	1	1	1	3
E7ETH0;P05156;G3XAM2;D6R9Z8	P05156	5;5;5;3	5;5;5;3	5;5;5;3	Complement factor I;Complement factor I heavy chain;Complement factor I light chain	CFI	immunity		secreted		>tr|E7ETH0|E7ETH0_HUMAN Complement factor I light chain OS=Homo sapiens GN=CFI PE=2 SV=1;>sp|P05156|CFAI_HUMAN Complement factor I OS=Homo sapiens GN=CFI PE=1 SV=2;>tr|G3XAM2|G3XAM2_HUMAN Complement factor I light chain OS=Homo sapiens GN=CFI PE=2 SV=1;>tr	4	5	5	5	0	2	1	2	0	1	1	3	2	2	2	2	1	0	3	0	3	1	1	1	2	1	4	3	5	2	2	2	0	2	1	2	0	1
P18136;P18135;P01623;P01620;P01622;P04206	P18136	3;3;3;2;1;1	3;3;3;2;1;1	3;3;3;2;1;1	Ig kappa chain V-III region HIC;Ig kappa chain V-III region HAH;Ig kappa chain V-III region WOL;Ig kappa chain V-III region SIE		immunity		secreted		>sp|P18136|KV313_HUMAN Ig kappa chain V-III region HIC OS=Homo sapiens PE=2 SV=2;>sp|P18135|KV312_HUMAN Ig kappa chain V-III region HAH OS=Homo sapiens PE=2 SV=1;>sp|P01623|KV305_HUMAN Ig kappa chain V-III region WOL OS=Homo sapiens PE=1 SV=1;>sp|P01620|KV	6	3	3	3	1	1	1	1	1	1	1	1	2	2	2	1	1	2	2	2	2	2	2	2	1	2	3	2	2	2	2	2	1	1	1	1	1	1
P80748	P80748	2	2	2	Ig lambda chain V-III region LOI		immunity		secreted		>sp|P80748|LV302_HUMAN Ig lambda chain V-III region LOI OS=Homo sapiens PE=1 SV=1	1	2	2	2	2	2	1	1	1	2	2	2	2	2	2	2	2	1	2	2	2	2	2	2	2	2	2	2	2	2	2	2	2	2	1	1	1	2
P01766;P01777;P01767;P01763	P01766	2;1;1;1	2;1;1;1	2;1;1;1	Ig heavy chain V-III region BRO;Ig heavy chain V-III region TEI;Ig heavy chain V-III region BUT;Ig heavy chain V-III region WEA		immunity		secreted		>sp|P01766|HV305_HUMAN Ig heavy chain V-III region BRO OS=Homo sapiens PE=1 SV=1;>sp|P01777|HV316_HUMAN Ig heavy chain V-III region TEI OS=Homo sapiens PE=1 SV=1;>sp|P01767|HV306_HUMAN Ig heavy chain V-III region BUT OS=Homo sapiens PE=1 SV=1;>sp|P01763|HV	4	2	2	2	2	2	1	2	2	2	2	2	2	2	2	2	2	2	2	2	2	1	2	1	2	2	2	2	2	2	2	2	2	2	1	2	2	2
P02763	P02763	3	3	3	Alpha-1-acid glycoprotein 1	ORM1	immunity		secreted		>sp|P02763|A1AG1_HUMAN Alpha-1-acid glycoprotein 1 OS=Homo sapiens GN=ORM1 PE=1 SV=1	1	3	3	3	3	3	2	3	3	3	3	2	2	2	2	2	2	2	3	3	2	2	3	3	3	3	3	2	3	3	1	2	3	3	2	3	3	3
E9PR17;P13987;E9PNW4;H0YET2	P13987	3;3;3;1	3;3;3;1	3;3;3;1	CD59 glycoprotein	CD59	immunity		Cell membrane	membrane	>tr|E9PR17|E9PR17_HUMAN CD59 glycoprotein OS=Homo sapiens GN=CD59 PE=2 SV=1;>sp|P13987|CD59_HUMAN CD59 glycoprotein OS=Homo sapiens GN=CD59 PE=1 SV=1;>tr|E9PNW4|E9PNW4_HUMAN CD59 glycoprotein OS=Homo sapiens GN=CD59 PE=2 SV=1	4	3	3	3	1	1	1	2	1	1	1	3	2	3	1	1	1	1	2	1	2	3	1	2	2	3	3	3	2	2	1	2	1	1	1	2	1	1
P06326;P01761;P01742	P06326	2;2;2	2;2;2	2;2;2	Ig heavy chain V-I region Mot;Ig heavy chain V-I region SIE;Ig heavy chain V-I region EU		immunity		secreted		>sp|P06326|HV107_HUMAN Ig heavy chain V-I region Mot OS=Homo sapiens PE=1 SV=1;>sp|P01761|HV106_HUMAN Ig heavy chain V-I region SIE OS=Homo sapiens PE=1 SV=1;>sp|P01742|HV101_HUMAN Ig heavy chain V-I region EU OS=Homo sapiens PE=1 SV=1	3	2	2	2	1	1	1	1	1	1	1	2	2	1	1	1	1	1	1	1	1	1	1	1	1	1	1	1	1	1	1	2	1	1	1	1	1	1
P02765;C9JV77	P02765	3;2	3;2	3;2	Alpha-2-HS-glycoprotein;Alpha-2-HS-glycoprotein chain A;Alpha-2-HS-glycoprotein chain B	AHSG	immunity		secreted		>sp|P02765|FETUA_HUMAN Alpha-2-HS-glycoprotein OS=Homo sapiens GN=AHSG PE=1 SV=1;>tr|C9JV77|C9JV77_HUMAN Alpha-2-HS-glycoprotein OS=Homo sapiens GN=AHSG PE=2 SV=1	2	3	3	3	0	2	0	1	1	2	1	2	1	1	1	1	2	1	2	1	2	2	2	1	2	2	3	1	2	2	2	1	0	2	0	1	1	2
P01600;P01610;P80362;P01593;P01594;P01599;P01607;P01608;P01609	P01600	2;2;2;1;1;1;1;1;1	2;2;2;1;1;1;1;1;1	2;2;2;1;1;1;1;1;1	Ig kappa chain V-I region Hau;Ig kappa chain V-I region WEA;Ig kappa chain V-I region WAT;Ig kappa chain V-I region AG;Ig kappa chain V-I region AU;Ig kappa chain V-I region Gal;Ig kappa chain V-I region Rei;Ig kappa chain V-I region Roy;Ig kappa chain V-I region Scw		immunity		secreted		>sp|P01600|KV108_HUMAN Ig kappa chain V-I region Hau OS=Homo sapiens PE=1 SV=1;>sp|P01610|KV118_HUMAN Ig kappa chain V-I region WEA OS=Homo sapiens PE=1 SV=1;>sp|P80362|KV125_HUMAN Ig kappa chain V-I region WAT OS=Homo sapiens PE=1 SV=1;>sp|P01593|KV101_HU	9	2	2	2	2	1	1	2	1	1	0	1	1	1	0	1	1	0	0	1	1	1	1	1	1	1	1	1	1	1	2	1	2	1	1	2	1	1
B7ZKJ8;Q14624;F5GXQ1	Q14624	2;2;2	2;2;2	2;2;2	Inter-alpha-trypsin inhibitor heavy chain H4;70 kDa inter-alpha-trypsin inhibitor heavy chain H4;35 kDa inter-alpha-trypsin inhibitor heavy chain H4	ITIH4	immunity		secreted		>tr|B7ZKJ8|B7ZKJ8_HUMAN 35 kDa inter-alpha-trypsin inhibitor heavy chain H4 OS=Homo sapiens GN=ITIH4 PE=2 SV=1;>sp|Q14624|ITIH4_HUMAN Inter-alpha-trypsin inhibitor heavy chain H4 OS=Homo sapiens GN=ITIH4 PE=1 SV=4;>tr|F5GXQ1|F5GXQ1_HUMAN 35 kDa inter-alpha	3	2	2	2	0	2	0	0	0	2	2	2	2	2	2	2	2	1	2	2	2	1	2	1	2	2	2	2	2	2	1	1	0	2	0	0	0	2
P04217;M0R009	P04217	4;3	4;3	4;3	Alpha-1B-glycoprotein	A1BG	immunity		secreted		>sp|P04217|A1BG_HUMAN Alpha-1B-glycoprotein OS=Homo sapiens GN=A1BG PE=1 SV=4;>tr|M0R009|M0R009_HUMAN Alpha-1B-glycoprotein (Fragment) OS=Homo sapiens GN=A1BG PE=2 SV=1	2	4	4	4	0	1	0	1	1	1	1	2	2	3	2	2	1	2	2	2	2	3	2	2	2	1	1	2	1	2	1	1	0	1	0	1	1	1
P01764;P01765;P01774;P01776;P01779	P01764	2;2;1;1;1	2;2;1;1;1	2;2;1;1;1	Ig heavy chain V-III region VH26;Ig heavy chain V-III region TIL;Ig heavy chain V-III region POM;Ig heavy chain V-III region WAS;Ig heavy chain V-III region TUR		immunity		secreted		>sp|P01764|HV303_HUMAN Ig heavy chain V-III region VH26 OS=Homo sapiens PE=1 SV=1;>sp|P01765|HV304_HUMAN Ig heavy chain V-III region TIL OS=Homo sapiens PE=1 SV=1;>sp|P01774|HV313_HUMAN Ig heavy chain V-III region POM OS=Homo sapiens PE=1 SV=1;>sp|P01776|H	5	2	2	2	1	1	2	1	2	2	2	2	1	2	2	2	2	2	2	2	1	1	1	2	2	1	2	1	1	2	1	1	1	1	2	1	2	2
P01598;P01596	P01598	3;1	3;1	3;1	Ig kappa chain V-I region EU		immunity		secreted		>sp|P01598|KV106_HUMAN Ig kappa chain V-I region EU OS=Homo sapiens PE=1 SV=1	2	3	3	3	0	1	0	1	1	1	1	2	1	1	1	1	1	1	1	1	2	1	1	2	1	3	2	2	2	1	1	1	0	1	0	1	1	1
P13796;P13797;B4DGB4;F8W8D8;B7Z6M1;Q5TBN3;B4DUA0;U3KQI3	P13796	3;1;1;1;1;1;1;1	3;1;1;1;1;1;1;1	3;1;1;1;1;1;1;1	Plastin-2	LCP1	immunity		cytoplasm	membrane	>sp|P13796|PLSL_HUMAN Plastin-2 OS=Homo sapiens GN=LCP1 PE=1 SV=6	8	3	3	3	0	2	1	0	0	1	0	1	2	1	1	1	0	0	2	1	1	0	1	1	1	1	1	1	2	1	1	1	0	2	1	0	0	1
P01781	P01781	3	3	3	Ig heavy chain V-III region GAL		immunity		secreted		>sp|P01781|HV320_HUMAN Ig heavy chain V-III region GAL OS=Homo sapiens PE=1 SV=1	1	3	3	3	0	1	0	0	0	1	0	1	1	1	1	0	0	0	1	1	3	0	1	0	2	1	1	2	1	1	1	1	0	1	0	0	0	1
P01714	P01714	2	2	2	Ig lambda chain V-III region SH		immunity		secreted		>sp|P01714|LV301_HUMAN Ig lambda chain V-III region SH OS=Homo sapiens PE=1 SV=1	1	2	2	2	0	1	0	0	0	1	1	1	1	1	1	1	1	1	2	1	2	1	1	1	2	1	2	1	1	1	1	1	0	1	0	0	0	1
H3BTH8;Q96S86;P10915	Q96S86	3;3;1	3;3;1	3;3;1	Hyaluronan and proteoglycan link protein 3	HAPLN3	immunity		secreted		>tr|H3BTH8|H3BTH8_HUMAN Hyaluronan and proteoglycan link protein 3 OS=Homo sapiens GN=HAPLN3 PE=2 SV=1;>sp|Q96S86|HPLN3_HUMAN Hyaluronan and proteoglycan link protein 3 OS=Homo sapiens GN=HAPLN3 PE=2 SV=1	3	3	3	3	1	0	0	0	0	1	0	1	1	0	1	1	0	1	1	1	1	1	1	1	2	2	1	1	1	1	1	1	1	0	0	0	0	1
P04433	P04433	2	2	1	Ig kappa chain V-III region VG		immunity		secreted		>sp|P04433|KV309_HUMAN Ig kappa chain V-III region VG (Fragment) OS=Homo sapiens PE=1 SV=1	1	2	2	1	1	1	1	1	1	1	1	1	1	1	1	1	1	0	1	1	1	1	1	2	1	1	1	1	1	1	1	1	1	1	1	1	1	1
P12273	P12273	2	2	2	Prolactin-inducible protein	PIP	immunity		secreted			1	2	2	2	0	1	1	1	0	1	1	1	1	1	0	1	1	1	1	1	1	1	1	1	1	1	1	1	1	1	1	1	0	1	1	1	0	1
P06310	P06310	2	2	1	Ig kappa chain V-II region RPMI 6410		immunity		secreted		>sp|P06310|KV206_HUMAN Ig kappa chain V-II region RPMI 6410 OS=Homo sapiens PE=4 SV=1	1	2	2	1	1	0	1	0	1	1	1	2	0	0	1	1	1	0	1	1	2	1	1	0	1	1	2	0	1	1	1	1	1	0	1	0	1	1
P01023;H0YGH6;P20742	P01023	4;2;1	4;2;1	4;2;1	Alpha-2-macroglobulin	A2M	immunity		secreted		>sp|P01023|A2MG_HUMAN Alpha-2-macroglobulin OS=Homo sapiens GN=A2M PE=1 SV=3;>tr|H0YGH6|H0YGH6_HUMAN Alpha-2-macroglobulin (Fragment) OS=Homo sapiens GN=A2M PE=4 SV=1	3	4	4	4	1	1	0	0	0	1	1	1	1	0	1	1	1	0	3	3	1	3	1	0	1	1	1	1	2	0	1	1	1	1	0	0	0	1
P22079;F5H386;J3QSD8;J3KT11	P22079	2;2;1;1	2;2;1;1	2;2;1;1	Lactoperoxidase	LPO	immunity		secreted		>sp|P22079|PERL_HUMAN Lactoperoxidase OS=Homo sapiens GN=LPO PE=1 SV=2;>tr|F5H386|F5H386_HUMAN Lactoperoxidase OS=Homo sapiens GN=LPO PE=2 SV=1;>tr|J3QSD8|J3QSD8_HUMAN Lactoperoxidase (Fragment) OS=Homo sapiens GN=LPO PE=2 SV=1;>tr|J3KT11|J3KT11_HUMAN Lact	4	2	2	2	0	1	0	0	0	1	1	2	1	1	1	1	1	0	1	0	0	0	0	0	0	1	0	0	1	0	1	1	0	1	0	0	0	1
E9PDY6;E7ENC5;Q99102;E7EWN1	Q99102	6;6;6;2	6;6;6;2	6;6;6;2	Mucin-4;Mucin-4 alpha chain;Mucin-4 beta chain	MUC4	immunity	cell adhesion	Cell membrane	membrane	>tr|E9PDY6|E9PDY6_HUMAN Mucin-4 beta chain OS=Homo sapiens GN=MUC4 PE=2 SV=1;>tr|E7ENC5|E7ENC5_HUMAN Mucin-4 beta chain OS=Homo sapiens GN=MUC4 PE=2 SV=1;>sp|Q99102|MUC4_HUMAN Mucin-4 OS=Homo sapiens GN=MUC4 PE=1 SV=4	4	6	6	6	0	0	0	2	0	0	0	2	1	0	0	0	0	0	0	0	1	2	0	0	0	5	2	1	2	2	0	1	0	0	0	2	0	0
P36222;H0Y3U8	P36222	6;3	6;3	6;3	Chitinase-3-like protein 1	CHI3L1	immunity		secreted		>sp|P36222|CH3L1_HUMAN Chitinase-3-like protein 1 OS=Homo sapiens GN=CHI3L1 PE=1 SV=2;>tr|H0Y3U8|H0Y3U8_HUMAN Chitinase-3-like protein 1 (Fragment) OS=Homo sapiens GN=CHI3L1 PE=3 SV=1	2	6	6	6	2	0	1	0	1	1	2	2	2	0	2	1	1	0	3	0	0	1	1	1	4	0	2	1	2	1	0	1	2	0	1	0	1	1
P06702	P06702	3	3	3	Protein S100-A9	S100A9	immunity		secreted	cytoplasm	>sp|P06702|S10A9_HUMAN Protein S100-A9 OS=Homo sapiens GN=S100A9 PE=1 SV=1	1	3	3	3	2	3	0	1	1	0	0	1	0	1	0	1	0	0	2	1	1	1	0	0	2	0	2	0	2	1	0	1	2	3	0	1	1	0
P01762	P01762	2	2	2	Ig heavy chain V-III region TRO	ig	immunity		secreted		>sp|P01762|HV301_HUMAN Ig heavy chain V-III region TRO OS=Homo sapiens PE=1 SV=1	1	2	2	2	0	1	1	0	1	1	0	1	1	1	0	0	1	0	1	0	2	1	1	1	2	0	0	2	1	0	0	1	0	1	1	0	1	1
P31949	P31949	2	2	2	Protein S100-A11	S100A11	immunity		Nucleus	cytoplasm	>sp|P31949|S10AB_HUMAN Protein S100-A11 OS=Homo sapiens GN=S100A11 PE=1 SV=2	1	2	2	2	0	1	1	1	1	1	1	1	1	1	1	1	1	1	1	0	1	1	0	0	0	1	2	0	1	0	0	1	0	1	1	1	1	1
P10643	P10643	2	2	2	Complement component C7	C7	immunity		secreted		>sp|P10643|CO7_HUMAN Complement component C7 OS=Homo sapiens GN=C7 PE=1 SV=2	1	2	2	2	0	0	0	0	0	1	0	0	0	0	0	0	0	0	0	0	0	0	0	0	0	0	0	0	0	0	0	1	0	0	0	0	0	1
P15941;B1AVQ5;B1AVQ7	P15941	4;4;3	4;4;3	4;4;3	Mucin-1;Mucin-1 subunit alpha;Mucin-1 subunit beta	MUC1	immunity	cell adhesion	Cell membrane	cytoplasm	>sp|P15941|MUC1_HUMAN Mucin-1 OS=Homo sapiens GN=MUC1 PE=1 SV=3;>tr|B1AVQ5|B1AVQ5_HUMAN Mucin-1 subunit alpha OS=Homo sapiens GN=MUC1 PE=2 SV=1;>tr|B1AVQ7|B1AVQ7_HUMAN Mucin-1 subunit alpha OS=Homo sapiens GN=MUC1 PE=2 SV=1	3	4	4	4	0	1	0	1	1	0	1	1	1	1	1	1	1	0	1	1	2	1	1	1	0	2	1	2	1	2	1	2	0	1	0	1	1	0
P06396;F5H1A8;Q5T0H9;Q5T0H8;Q5T0H7;REV__F8W8F9;REV__Q6TDU7;REV__H0YJM7;REV__F5H555;Q5T0I0;Q5T0I1	P06396	6;6;4;2;2;1;1;1;1;1;1	6;6;4;2;2;1;1;1;1;1;1	6;6;4;2;2;1;1;1;1;1;1	Gelsolin	GSN	other		cytoplasm	cytoskeleton	>sp|P06396|GELS_HUMAN Gelsolin OS=Homo sapiens GN=GSN PE=1 SV=1;>tr|F5H1A8|F5H1A8_HUMAN Gelsolin OS=Homo sapiens GN=GSN PE=2 SV=1;>tr|Q5T0H9|Q5T0H9_HUMAN Gelsolin OS=Homo sapiens GN=GSN PE=2 SV=1	11	6	6	6	1	4	2	3	2	5	4	5	5	4	5	5	5	3	3	4	5	5	5	5	5	3	5	5	4	4	5	5	1	4	2	3	2	5
Q05639;P68104;Q5VTE0;Q5JR01;A6PW80	P68104	3;3;3;1;1	3;3;3;1;1	3;3;3;1;1	Elongation factor 1-alpha 2;Elongation factor 1-alpha 1;Putative elongation factor 1-alpha-like 3	EEF1A2	other		nucleus		>sp|Q05639|EF1A2_HUMAN Elongation factor 1-alpha 2 OS=Homo sapiens GN=EEF1A2 PE=1 SV=1;>sp|P68104|EF1A1_HUMAN Elongation factor 1-alpha 1 OS=Homo sapiens GN=EEF1A1 PE=1 SV=1;>sp|Q5VTE0|EF1A3_HUMAN Putative elongation factor 1-alpha-like 3 OS=Homo sapiens G	5	3	3	3	0	1	0	0	0	1	1	1	1	3	0	1	0	0	0	2	1	1	0	1	0	3	2	3	3	3	3	3	0	1	0	0	0	1
P04406;E7EUT5	P04406	2;2	2;2	2;2	Glyceraldehyde-3-phosphate dehydrogenase	GAPDH	other		cytoplasm	nucleus	>sp|P04406|G3P_HUMAN Glyceraldehyde-3-phosphate dehydrogenase OS=Homo sapiens GN=GAPDH PE=1 SV=3;>tr|E7EUT5|E7EUT5_HUMAN Glyceraldehyde-3-phosphate dehydrogenase OS=Homo sapiens GN=GAPDH PE=2 SV=1	2	2	2	2	1	2	1	2	1	2	1	2	2	2	0	2	0	0	0	2	2	2	0	2	0	1	2	2	2	1	2	2	1	2	1	2	1	2
Q02818;H7BZI1;C9JKZ2;C9J3C1;C9JBD3	Q02818	7;5;5;3;3	7;5;5;3;3	7;5;5;3;3	Nucleobindin-1	NUCB1	other-calcium binding		cytoplasm	golgi apparatus	>sp|Q02818|NUCB1_HUMAN Nucleobindin-1 OS=Homo sapiens GN=NUCB1 PE=1 SV=4;>tr|H7BZI1|H7BZI1_HUMAN Nucleobindin-1 (Fragment) OS=Homo sapiens GN=NUCB1 PE=4 SV=1;>tr|C9JKZ2|C9JKZ2_HUMAN Nucleobindin-1 (Fragment) OS=Homo sapiens GN=NUCB1 PE=2 SV=1	5	7	7	7	1	7	0	2	1	1	4	5	3	4	4	2	5	3	3	0	1	3	3	3	2	2	3	5	3	3	5	3	1	7	0	2	1	1
P22897	P22897	38	38	38	Macrophage mannose receptor 1	MRC1	other-endocytosis		Cell membrane	endosome	>sp|P22897|MRC1_HUMAN Macrophage mannose receptor 1 OS=Homo sapiens GN=MRC1 PE=1 SV=1	1	38	38	38	12	17	8	19	22	21	14	25	24	25	21	17	17	13	24	24	32	30	22	21	22	23	22	24	26	20	20	20	12	17	8	19	22	21
Q6WN34;H0YDT1;Q6WN33	Q6WN34	10;6;5	10;6;5	10;6;5	Chordin-like protein 2	CHRDL2	other-growth factor		secreted	Cytoplasm	>sp|Q6WN34|CRDL2_HUMAN Chordin-like protein 2 OS=Homo sapiens GN=CHRDL2 PE=1 SV=1;>tr|H0YDT1|H0YDT1_HUMAN Chordin-like protein 2 (Fragment) OS=Homo sapiens GN=CHRDL2 PE=4 SV=1;>tr|Q6WN33|Q6WN33_HUMAN Chordin-like protein 2 (Fragment) OS=Homo sapiens GN=CHR	3	10	10	10	3	3	1	2	2	2	1	6	5	3	4	2	2	2	3	4	7	3	6	3	2	8	9	4	6	5	2	5	3	3	1	2	2	2
P18065;C9JMY1;C9JW52	P18065	8;4;1	8;4;1	8;4;1	Insulin-like growth factor-binding protein 2	IGFBP2	other-growth factor		secreted		>sp|P18065|IBP2_HUMAN Insulin-like growth factor-binding protein 2 OS=Homo sapiens GN=IGFBP2 PE=1 SV=2;>tr|C9JMY1|C9JMY1_HUMAN Insulin-like growth factor-binding protein 2 OS=Homo sapiens GN=IGFBP2 PE=2 SV=1	3	8	8	8	2	2	0	3	3	2	1	5	5	4	5	3	3	1	3	3	5	4	2	2	4	4	5	2	3	3	4	2	2	2	0	3	3	2
P08238;Q58FF7;Q58FF8;Q5T9W8;F8W026	P08238	10;5;5;2;1	10;5;5;2;1	5;2;1;0;0	Heat shock protein HSP 90-beta;Putative heat shock protein HSP 90-beta-3;Putative heat shock protein HSP 90-beta 2	HSP90AB1	other-stress respons		cytoplasm		>sp|P08238|HS90B_HUMAN Heat shock protein HSP 90-beta OS=Homo sapiens GN=HSP90AB1 PE=1 SV=4;>sp|Q58FF7|H90B3_HUMAN Putative heat shock protein HSP 90-beta-3 OS=Homo sapiens GN=HSP90AB3P PE=5 SV=1;>sp|Q58FF8|H90B2_HUMAN Putative heat shock protein HSP 90-be	5	10	10	5	0	6	3	3	1	3	2	6	2	5	3	1	0	0	2	4	2	2	1	2	4	5	6	6	6	6	4	5	0	6	3	3	1	3
P07900;Q86U12;Q14568;G3V2J8;Q58FG0	P07900	9;5;4;3;1	5;3;1;2;1	5;3;1;2;1	Heat shock protein HSP 90-alpha	HSP90AA1	other-stress respons		cytoplasm		>sp|P07900|HS90A_HUMAN Heat shock protein HSP 90-alpha OS=Homo sapiens GN=HSP90AA1 PE=1 SV=5;>tr|Q86U12|Q86U12_HUMAN Full-length cDNA clone CS0CAP007YF18 of Thymus of Homo sapiens (human) OS=Homo sapiens GN=HSP90AA1 PE=2 SV=1	5	9	5	5	0	8	5	4	1	5	3	7	3	7	5	2	1	1	1	5	3	4	3	3	3	5	5	8	7	5	5	4	0	5	3	2	0	3
P17066;P48741;P08107;P34931;E7EP94	P17066	4;4;3;2;2	3;3;2;1;2	3;3;2;1;2	Heat shock 70 kDa protein 6;Putative heat shock 70 kDa protein 7;Heat shock 70 kDa protein 1A/1B;Heat shock 70 kDa protein 1-like	HSPA6	other-stress respons		Cytoplasm		>sp|P17066|HSP76_HUMAN Heat shock 70 kDa protein 6 OS=Homo sapiens GN=HSPA6 PE=1 SV=2;>sp|P48741|HSP77_HUMAN Putative heat shock 70 kDa protein 7 OS=Homo sapiens GN=HSPA7 PE=5 SV=2;>sp|P08107|HSP71_HUMAN Heat shock 70 kDa protein 1A/1B OS=Homo sapiens GN=H	5	4	3	3	0	4	1	1	1	3	1	1	1	3	1	2	1	1	2	3	1	2	2	2	2	2	2	2	3	3	3	3	0	3	0	0	0	2
P04792;F8WE04	P04792	2;1	2;1	2;1	Heat shock protein beta-1	HSPB1	other-stress respons		Cytoplasm		>sp|P04792|HSPB1_HUMAN Heat shock protein beta-1 OS=Homo sapiens GN=HSPB1 PE=1 SV=2;>tr|F8WE04|F8WE04_HUMAN Heat shock protein beta-1 OS=Homo sapiens GN=HSPB1 PE=2 SV=1	2	2	2	2	0	2	0	0	0	0	1	0	0	0	0	0	0	0	0	0	0	0	1	0	0	1	0	0	0	1	1	1	0	2	0	0	0	0
P29966	P29966	3	3	3	Myristoylated alanine-rich C-kinase substrate	MARCKS	other-substrate		cytoplasm	cytoskeleton	>sp|P29966|MARCS_HUMAN Myristoylated alanine-rich C-kinase substrate OS=Homo sapiens GN=MARCKS PE=1 SV=4	1	3	3	3	0	0	0	1	0	2	1	1	0	0	2	2	2	2	0	1	0	0	0	1	2	2	1	2	2	1	1	1	0	0	0	1	0	2
P0CG48;F5H041;Q96C32;P0CG47;J3QKN0;F5GXK7;F5H747;P62979;F5H388;B4DV12;F5H265;F5H2Z3;F5GYU3;P62987;F5H6Q2;J3QTR3;J3QS39;M0R1V7;J3QRK5;J3QLP7;M0R2S1;M0R1M6;F5GZ39;J3QSA3;K7EMA8	P0CG48	3;3;3;3;3;3;3;3;3;3;3;3;3;3;3;3;3;3;2;2;2;2;2;2;1	3;3;3;3;3;3;3;3;3;3;3;3;3;3;3;3;3;3;2;2;2;2;2;2;1	3;3;3;3;3;3;3;3;3;3;3;3;3;3;3;3;3;3;2;2;2;2;2;2;1	Polyubiquitin-C;Ubiquitin;Polyubiquitin-B;Ubiquitin;Ubiquitin-40S ribosomal protein S27a;Ubiquitin;40S ribosomal protein S27a;Ubiquitin-60S ribosomal protein L40;Ubiquitin;60S ribosomal protein L40	UBC	other-ubiquitin		cytoplasm		>sp|P0CG48|UBC_HUMAN Polyubiquitin-C OS=Homo sapiens GN=UBC PE=1 SV=3;>tr|F5H041|F5H041_HUMAN Polyubiquitin-C OS=Homo sapiens GN=UBC PE=2 SV=1;>tr|Q96C32|Q96C32_HUMAN Polyubiquitin-C OS=Homo sapiens GN=UBC PE=2 SV=1;>sp|P0CG47|UBB_HUMAN Polyubiquitin-B OS=	25	3	3	3	0	1	0	0	0	1	1	1	0	0	1	1	0	0	1	1	2	0	0	1	1	1	0	1	0	1	1	1	0	1	0	0	0	1
P30086	P30086	5	5	5	Phosphatidylethanolamine-binding protein 1;Hippocampal cholinergic neurostimulating peptide	PEBP1	protease inhibitor		cytoplasm		>sp|P30086|PEBP1_HUMAN Phosphatidylethanolamine-binding protein 1 OS=Homo sapiens GN=PEBP1 PE=1 SV=3	1	5	5	5	0	2	1	2	2	3	3	3	3	3	2	3	2	2	2	3	4	3	1	1	2	3	3	1	4	4	3	3	0	2	1	2	2	3
P01034	P01034	2	2	2	Cystatin-C	CST3	protease inhibitor		secreted		>sp|P01034|CYTC_HUMAN Cystatin-C OS=Homo sapiens GN=CST3 PE=1 SV=1	1	2	2	2	1	2	1	2	2	2	1	2	2	2	2	2	2	1	2	1	2	2	2	2	2	2	2	2	2	2	2	2	1	2	1	2	2	2
P05154;G3V5Q9	P05154	2;1	2;1	2;1	Plasma serine protease inhibitor	SERPINA5	Protease inhibitor		secreted		>sp|P05154|IPSP_HUMAN Plasma serine protease inhibitor OS=Homo sapiens GN=SERPINA5 PE=1 SV=3;>tr|G3V5Q9|G3V5Q9_HUMAN Plasma serine protease inhibitor (Fragment) OS=Homo sapiens GN=SERPINA5 PE=2 SV=1	2	2	2	2	0	0	0	0	0	1	0	1	0	1	0	0	1	0	1	0	1	1	2	1	2	1	1	1	1	1	1	1	0	0	0	0	0	1
P19823;Q5T985;Q5T987	P19823	2;2;1	2;2;1	2;2;1	Inter-alpha-trypsin inhibitor heavy chain H2	ITIH2	protease inhibitor		secreted		>sp|P19823|ITIH2_HUMAN Inter-alpha-trypsin inhibitor heavy chain H2 OS=Homo sapiens GN=ITIH2 PE=1 SV=2;>tr|Q5T985|Q5T985_HUMAN Inter-alpha-trypsin inhibitor heavy chain H2 OS=Homo sapiens GN=ITIH2 PE=2 SV=1;>tr|Q5T987|Q5T987_HUMAN Inter-alpha-trypsin inhib	3	2	2	2	0	1	0	1	0	1	1	1	1	1	1	1	1	1	1	1	1	2	1	1	0	1	1	1	1	1	1	1	0	1	0	1	0	1
P36955;I3L4N7;I3L4Z0;I3L107;I3L4F9	P36955	3;2;1;1;1	3;2;1;1;1	3;2;1;1;1	Pigment epithelium-derived factor	SERPINF1	protease inhibitor		secreted		>sp|P36955|PEDF_HUMAN Pigment epithelium-derived factor OS=Homo sapiens GN=SERPINF1 PE=1 SV=4;>tr|I3L4N7|I3L4N7_HUMAN Pigment epithelium-derived factor (Fragment) OS=Homo sapiens GN=SERPINF1 PE=2 SV=1	5	3	3	3	0	0	0	1	1	1	0	0	1	1	1	0	0	0	2	0	1	1	2	0	1	0	0	2	0	0	1	1	0	0	0	1	1	1
P01009;G3V2B9;P20848;G3V544;G3V387;G3V5R8	P01009	17;3;2;1;1;1	17;3;2;1;1;1	17;3;2;1;1;1	Alpha-1-antitrypsin;Short peptide from AAT	SERPINA1	protease inhibitor-blood coagulation		secreted		>sp|P01009|A1AT_HUMAN Alpha-1-antitrypsin OS=Homo sapiens GN=SERPINA1 PE=1 SV=3	6	17	17	17	3	14	8	13	11	11	9	16	14	14	13	14	13	9	13	10	15	15	11	12	11	14	16	14	16	11	9	13	3	14	8	13	11	11
P01008	P01008	4	4	4	Antithrombin-III	SERPINC1	protease inhibitor-blood coagulation		secreted		>sp|P01008|ANT3_HUMAN Antithrombin-III OS=Homo sapiens GN=SERPINC1 PE=1 SV=1	1	4	4	4	1	2	0	1	0	0	1	2	1	3	1	1	1	1	1	1	3	1	2	2	1	1	2	2	1	1	1	2	1	2	0	1	0	0
P11142;E9PKE3;E9PN89;E9PLF4;E9PK54;E9PQK7;E9PQQ4;E9PNE6;E9PPY6;E9PN25;P54652;E9PI65;A8K7Q2;E9PS65	P11142	9;9;6;6;6;6;6;5;5;4;3;3;2;1	9;9;6;6;6;6;6;5;5;4;3;3;2;1	8;8;6;5;5;5;5;4;4;3;2;2;2;1	Heat shock cognate 71 kDa protein	HSPA8	protein synthesis		cytoplasm	nucleus	>sp|P11142|HSP7C_HUMAN Heat shock cognate 71 kDa protein OS=Homo sapiens GN=HSPA8 PE=1 SV=1;>tr|E9PKE3|E9PKE3_HUMAN Heat shock cognate 71 kDa protein OS=Homo sapiens GN=HSPA8 PE=2 SV=1;>tr|E9PN89|E9PN89_HUMAN Heat shock cognate 71 kDa protein (Fragment) OS	14	9	9	8	0	7	4	5	4	5	5	5	4	7	3	5	3	3	3	6	5	5	5	6	5	5	6	7	7	6	5	6	0	7	4	5	4	5
P13639;Q15029;K7EJ81;K7EP67;K7EJ74	P13639	8;1;1;1;1	8;1;1;1;1	8;1;1;1;1	Elongation factor 2	EEF2	protein synthesis	enzyme	cytoplasm		>sp|P13639|EF2_HUMAN Elongation factor 2 OS=Homo sapiens GN=EEF2 PE=1 SV=4	5	8	8	8	0	5	1	0	0	5	1	2	2	2	1	1	1	0	1	2	2	2	1	0	1	2	3	5	5	3	4	3	0	5	1	0	0	5
P11021	P11021	5	5	5	78 kDa glucose-regulated protein	HSPA5	protein synthesis		ER	cytoplasm	>sp|P11021|GRP78_HUMAN 78 kDa glucose-regulated protein OS=Homo sapiens GN=HSPA5 PE=1 SV=2	1	5	5	5	1	5	2	2	1	1	0	3	3	3	2	1	1	0	2	1	1	1	0	2	2	2	3	2	1	1	1	1	1	5	2	2	1	1
O43493;J3KQ45;F8WBK2	O43493	2;2;2	2;2;2	2;2;2	Trans-Golgi network integral membrane protein 2	TGOLN2	Protein synthesis		golgi apparatus	nucleus	>sp|O43493|TGON2_HUMAN Trans-Golgi network integral membrane protein 2 OS=Homo sapiens GN=TGOLN2 PE=1 SV=2;>tr|J3KQ45|J3KQ45_HUMAN Trans-Golgi network integral membrane protein 2 OS=Homo sapiens GN=TGOLN2 PE=2 SV=1;>tr|F8WBK2|F8WBK2_HUMAN Trans-Golgi netwo	3	2	2	2	0	0	0	0	0	0	0	1	0	0	0	0	1	0	1	0	0	1	0	0	1	0	1	0	1	1	1	1	0	0	0	0	0	0
E9PRY8;P29692;E9PK01;H0YCK7;E9PI39;E9PQ49;E9PL12;E9PPR1;E9PIZ1;E9PMW7;E9PL71;E9PN91	P29692	2;2;2;2;2;2;2;2;2;2;1;1	2;2;2;2;2;2;2;2;2;2;1;1	2;2;2;2;2;2;2;2;2;2;1;1	Elongation factor 1-delta	EEF1D	Protein synthesis		nucleus		>tr|E9PRY8|E9PRY8_HUMAN Elongation factor 1-delta OS=Homo sapiens GN=EEF1D PE=2 SV=1;>sp|P29692|EF1D_HUMAN Elongation factor 1-delta OS=Homo sapiens GN=EEF1D PE=1 SV=5;>tr|E9PK01|E9PK01_HUMAN Elongation factor 1-delta (Fragment) OS=Homo sapiens GN=EEF1D PE	12	2	2	2	0	1	0	0	0	0	0	1	0	0	0	0	0	0	0	0	0	0	0	0	0	0	2	0	0	0	0	1	0	1	0	0	0	0
P62937;Q567Q0;A2BFH1;F5H284;Q9Y536;C9J5S7;F8WE65	P62937	5;5;1;1;1;1;1	5;5;1;1;1;1;1	5;5;1;1;1;1;1	Peptidyl-prolyl cis-trans isomerase A	PPIA	Protein synthesis	enzyme	cytoplasm	secreted	>sp|P62937|PPIA_HUMAN Peptidyl-prolyl cis-trans isomerase A OS=Homo sapiens GN=PPIA PE=1 SV=2;>tr|Q567Q0|Q567Q0_HUMAN Peptidyl-prolyl cis-trans isomerase A OS=Homo sapiens GN=PPIA PE=2 SV=1	7	5	5	5	2	4	2	3	3	3	4	4	3	4	4	1	1	1	2	4	2	3	1	1	1	4	3	3	4	4	3	4	2	4	2	3	3	3
E7EX29;P63104;B0AZS6;E7ESK7;H0YB80;B7Z2E6;E7EVZ2;E9PD24;E5RIR4;E5RGE1	P63104	5;5;4;3;2;2;1;1;1;1	5;5;4;3;2;2;1;1;1;1	5;5;4;3;2;2;1;1;1;1	14-3-3 protein zeta/delta	YWHAZ	signaling		cytoplasm	melanosome	>tr|E7EX29|E7EX29_HUMAN 14-3-3 protein zeta/delta (Fragment) OS=Homo sapiens GN=YWHAZ PE=2 SV=1;>sp|P63104|1433Z_HUMAN 14-3-3 protein zeta/delta OS=Homo sapiens GN=YWHAZ PE=1 SV=1;>tr|B0AZS6|B0AZS6_HUMAN 14-3-3 protein zeta/delta OS=Homo sapiens GN=YWHAZ P	10	5	5	5	0	5	0	2	0	3	2	4	0	2	0	1	2	1	2	3	2	2	2	0	1	2	4	3	4	2	3	2	0	5	0	2	0	3
O14745;J3QRP6;B3KY21	O14745	2;1;1	2;1;1	2;1;1	Na(+)/H(+) exchange regulatory cofactor NHE-RF1	SLC9A3R1	signaling		cytoplasm	cell membrane	>sp|O14745|NHRF1_HUMAN Na(+)/H(+) exchange regulatory cofactor NHE-RF1 OS=Homo sapiens GN=SLC9A3R1 PE=1 SV=4;>tr|J3QRP6|J3QRP6_HUMAN Na(+)/H(+) exchange regulatory cofactor NHE-RF1 (Fragment) OS=Homo sapiens GN=SLC9A3R1 PE=2 SV=1;>tr|B3KY21|B3KY21_HUMAN Na	3	2	2	2	0	2	0	0	0	2	2	2	2	2	2	2	2	2	2	2	2	1	1	1	1	2	2	1	2	2	2	2	0	2	0	0	0	2
P61981	P61981	3	3	3	14-3-3 protein gamma;14-3-3 protein gamma, N-terminally processed	YWHAG	signaling		cytoplasm		>sp|P61981|1433G_HUMAN 14-3-3 protein gamma OS=Homo sapiens GN=YWHAG PE=1 SV=2	1	3	3	3	0	1	0	0	0	1	0	0	1	0	1	0	0	0	1	1	0	1	0	1	0	0	3	1	2	1	1	2	0	1	0	0	0	1
P62258;K7EM20;K7EIT4;I3L3T1;B4DJF2	P62258	3;1;1;1;1	3;1;1;1;1	3;1;1;1;1	14-3-3 protein epsilon	YWHAE	signaling		cytoplasm		>sp|P62258|1433E_HUMAN 14-3-3 protein epsilon OS=Homo sapiens GN=YWHAE PE=1 SV=1	5	3	3	3	0	2	0	1	0	1	0	1	0	1	0	0	0	0	0	1	0	1	0	1	0	0	2	1	1	1	1	1	0	2	0	1	0	1
P31946;Q4VY19;Q4VY20	P31946	2;1;1	2;1;1	2;1;1	14-3-3 protein beta/alpha;14-3-3 protein beta/alpha, N-terminally processed	YWHAB	signaling		cytoplasm		>sp|P31946|1433B_HUMAN 14-3-3 protein beta/alpha OS=Homo sapiens GN=YWHAB PE=1 SV=3;>tr|Q4VY19|Q4VY19_HUMAN 14-3-3 protein beta/alpha (Fragment) OS=Homo sapiens GN=YWHAB PE=2 SV=1;>tr|Q4VY20|Q4VY20_HUMAN 14-3-3 protein beta/alpha (Fragment) OS=Homo sapiens	3	2	2	2	0	2	0	0	0	1	1	1	1	1	1	1	1	1	1	1	1	1	0	1	1	1	1	1	1	1	1	1	0	2	0	0	0	1
P31947	P31947	2	2	2	14-3-3 protein sigma	SFN	signaling		cytoplasm	nucleus	>sp|P31947|1433S_HUMAN 14-3-3 protein sigma OS=Homo sapiens GN=SFN PE=1 SV=1	1	2	2	2	0	1	0	0	0	1	1	1	0	0	1	1	0	1	1	1	0	1	0	1	1	1	1	1	1	1	1	1	0	1	0	0	0	1
Q9HB40;I3L4Z9	Q9HB40	2;1	2;1	2;1	Retinoid-inducible serine carboxypeptidase	SCPEP1	signaling		membrane	secreted	>sp|Q9HB40|RISC_HUMAN Retinoid-inducible serine carboxypeptidase OS=Homo sapiens GN=SCPEP1 PE=1 SV=1;>tr|I3L4Z9|I3L4Z9_HUMAN Retinoid-inducible serine carboxypeptidase (Fragment) OS=Homo sapiens GN=SCPEP1 PE=4 SV=1	2	2	2	2	0	1	0	0	0	0	0	0	0	0	0	0	0	0	0	0	0	0	0	0	0	0	1	0	0	0	0	1	0	1	0	0	0	0
D6RF35;P02774;D6RBJ7;D6RF20	P02774	14;14;11;2	14;14;11;2	14;14;11;2	Vitamin D-binding protein	GC	tranport-vitamin D		secreted		>tr|D6RF35|D6RF35_HUMAN Vitamin D-binding protein OS=Homo sapiens GN=GC PE=2 SV=1;>sp|P02774|VTDB_HUMAN Vitamin D-binding protein OS=Homo sapiens GN=GC PE=1 SV=1;>tr|D6RBJ7|D6RBJ7_HUMAN Vitamin D-binding protein OS=Homo sapiens GN=GC PE=2 SV=1	4	14	14	14	3	8	5	6	6	10	8	9	7	9	8	8	9	6	7	7	9	9	8	10	9	9	8	9	9	9	8	10	3	8	5	6	6	10
P02768;B7WNR0;D6RHD5;H0YA55;C9JKR2;H7C013	P02768	62;51;48;48;42;15	62;51;48;48;42;15	53;42;39;39;34;14	Serum albumin	ALB	transport		secreted		>sp|P02768|ALBU_HUMAN Serum albumin OS=Homo sapiens GN=ALB PE=1 SV=2;>tr|B7WNR0|B7WNR0_HUMAN Serum albumin OS=Homo sapiens GN=ALB PE=2 SV=1;>tr|D6RHD5|D6RHD5_HUMAN Serum albumin OS=Homo sapiens GN=ALB PE=2 SV=1;>tr|H0YA55|H0YA55_HUMAN Serum albumin (Fragme	6	62	62	53	37	50	40	47	45	51	50	56	51	54	49	52	52	44	45	45	51	48	47	49	47	46	52	49	46	45	47	50	37	50	40	47	45	51
P05413;S4R371;S4R3A2;P02689	P05413	11;11;8;2	11;11;8;2	11;11;8;2	Fatty acid-binding protein, heart	FABP3	transport		cytoplasm		>sp|P05413|FABPH_HUMAN Fatty acid-binding protein, heart OS=Homo sapiens GN=FABP3 PE=1 SV=4;>tr|S4R371|S4R371_HUMAN Fatty acid-binding protein, heart (Fragment) OS=Homo sapiens GN=FABP3 PE=3 SV=1;>tr|S4R3A2|S4R3A2_HUMAN Fatty acid-binding protein, heart OS	4	11	11	11	4	10	9	10	10	10	9	10	10	11	9	10	10	9	8	7	11	11	8	9	10	9	9	10	10	10	9	10	4	10	9	10	10	10
P47710;E9PDQ1;H0Y8K1	P47710	12;9;1	12;9;1	6;3;0	Alpha-S1-casein	CSN1S1	transport		secreted		>sp|P47710|CASA1_HUMAN Alpha-S1-casein OS=Homo sapiens GN=CSN1S1 PE=1 SV=1;>tr|E9PDQ1|E9PDQ1_HUMAN Alpha-S1-casein OS=Homo sapiens GN=CSN1S1 PE=2 SV=1	3	12	12	6	11	10	10	12	12	11	11	11	9	10	12	10	10	8	10	9	11	11	10	10	9	12	10	10	10	12	9	9	11	10	10	12	12	11
P05814	P05814	11	11	11	Beta-casein	CSN2	transport		secreted		>sp|P05814|CASB_HUMAN Beta-casein OS=Homo sapiens GN=CSN2 PE=1 SV=4	1	11	11	11	5	8	7	8	7	8	8	10	10	8	10	7	9	8	7	6	9	8	8	7	7	5	7	6	7	5	9	8	5	8	7	8	7	8
Q99541;E9PG83;Q5SYF4;Q5SYF5;Q5SYF3	Q99541	5;4;1;1;1	5;4;1;1;1	5;4;1;1;1	Perilipin-2	PLIN2	Transport		membrane		>sp|Q99541|PLIN2_HUMAN Perilipin-2 OS=Homo sapiens GN=PLIN2 PE=1 SV=2;>tr|E9PG83|E9PG83_HUMAN Perilipin OS=Homo sapiens GN=PLIN2 PE=2 SV=1	5	5	5	5	0	1	0	4	0	2	2	4	2	2	4	4	3	4	4	5	1	4	3	3	4	4	5	5	5	5	4	4	0	1	0	4	0	2
C9JF17;P05090;C9JX71	P05090	4;4;1	4;4;1	4;4;1	Apolipoprotein D	APOD	Transport		secreted		>tr|C9JF17|C9JF17_HUMAN Apolipoprotein D (Fragment) OS=Homo sapiens GN=APOD PE=2 SV=1;>sp|P05090|APOD_HUMAN Apolipoprotein D OS=Homo sapiens GN=APOD PE=1 SV=1	3	4	4	4	0	3	2	2	2	2	0	3	2	2	3	1	1	1	2	3	3	1	3	0	3	2	3	3	3	3	2	3	0	3	2	2	2	2
P29373;Q5SYZ4;P29762;B5MCB5	P29373	3;3;1;1	3;3;1;1	3;3;1;1	Cellular retinoic acid-binding protein 2	CRABP2	transport		cytoplasm	ER	>sp|P29373|RABP2_HUMAN Cellular retinoic acid-binding protein 2 OS=Homo sapiens GN=CRABP2 PE=1 SV=2;>tr|Q5SYZ4|Q5SYZ4_HUMAN Cellular retinoic acid-binding protein 2 (Fragment) OS=Homo sapiens GN=CRABP2 PE=2 SV=1	4	3	3	3	0	1	0	0	0	0	0	0	0	0	0	0	0	0	0	1	0	0	0	1	0	0	0	0	1	1	1	3	0	1	0	0	0	0
P07498	P07498	6	6	6	Kappa-casein	CSN3	transport		secreted		>sp|P07498|CASK_HUMAN Kappa-casein OS=Homo sapiens GN=CSN3 PE=1 SV=3	1	6	6	6	1	3	1	2	2	3	3	3	2	2	2	2	2	1	3	2	3	2	2	3	2	2	3	2	2	2	2	2	1	3	1	2	2	3
Q86UR5;E7ENC2	Q86UR5	2;1	2;1	2;1	Regulating synaptic membrane exocytosis protein 1	RIMS1	Transport		Cell membrane		>sp|Q86UR5|RIMS1_HUMAN Regulating synaptic membrane exocytosis protein 1 OS=Homo sapiens GN=RIMS1 PE=1 SV=1;>tr|E7ENC2|E7ENC2_HUMAN Regulating synaptic membrane exocytosis protein 1 OS=Homo sapiens GN=RIMS1 PE=2 SV=2	2	2	2	2	0	0	1	0	0	1	1	1	1	1	0	1	1	1	1	1	0	1	1	1	1	1	0	2	1	1	2	1	0	0	1	0	0	1
Q15907;P62491;H3BSC1;B4DMK0;H3BMH2;J3KQP6;B4DQU5	P62491	2;2;2;2;2;2;1	2;2;2;2;2;2;1	2;2;2;2;2;2;1	Ras-related protein Rab-11B;Ras-related protein Rab-11A	RAB11B	Transport		Cell membrane	Cytoplasm	>sp|Q15907|RB11B_HUMAN Ras-related protein Rab-11B OS=Homo sapiens GN=RAB11B PE=1 SV=4;>sp|P62491|RB11A_HUMAN Ras-related protein Rab-11A OS=Homo sapiens GN=RAB11A PE=1 SV=3;>tr|H3BSC1|H3BSC1_HUMAN Ras-related protein Rab-11A OS=Homo sapiens GN=RAB11A PE=2	7	2	2	2	0	0	0	0	0	0	0	1	1	1	0	1	0	0	0	0	0	1	0	0	1	0	0	0	0	0	1	1	0	0	0	0	0	0
P02794;G3V192;E9PKY7;G3V1D1;E9PK45;E9PRK8;E9PKM5;E9PPQ4;E9PQR3	P02794	2;1;1;1;1;1;1;1;1	2;1;1;1;1;1;1;1;1	2;1;1;1;1;1;1;1;1	Ferritin heavy chain;Ferritin	FTH1	Transport		nucleus		>sp|P02794|FRIH_HUMAN Ferritin heavy chain OS=Homo sapiens GN=FTH1 PE=1 SV=2;>tr|G3V192|G3V192_HUMAN Ferritin OS=Homo sapiens GN=FTH1 PE=2 SV=1;>tr|E9PKY7|E9PKY7_HUMAN Ferritin (Fragment) OS=Homo sapiens GN=FTH1 PE=2 SV=1;>tr|G3V1D1|G3V1D1_HUMAN Ferritin O	9	2	2	2	0	2	0	1	0	0	0	1	1	1	0	0	1	1	0	1	0	1	1	1	0	2	2	1	2	1	0	1	0	2	0	1	0	0
Q9NY46;P35498;Q99250;E7EUE6;A8K0U1;F5H4V8;C9JBM7	Q9NY46	2;1;1;1;1;1;1	2;1;1;1;1;1;1	2;1;1;1;1;1;1	Sodium channel protein type 3 subunit alpha;Sodium channel protein type 1 subunit alpha;Sodium channel protein type 2 subunit alpha	SCN3A	Transport		Membrane		>sp|Q9NY46|SCN3A_HUMAN Sodium channel protein type 3 subunit alpha OS=Homo sapiens GN=SCN3A PE=1 SV=2;>sp|P35498|SCN1A_HUMAN Sodium channel protein type 1 subunit alpha OS=Homo sapiens GN=SCN1A PE=1 SV=2;>sp|Q99250|SCN2A_HUMAN Sodium channel protein type 2	7	2	2	2	0	1	0	1	1	1	0	1	1	1	0	0	1	1	0	0	0	1	1	1	0	0	0	1	1	0	0	1	0	1	0	1	1	1
D6RF34	D6RF34	7	1	1		CSN1S1	transport-calcium phosphate		secreted		>tr|D6RF34|D6RF34_HUMAN Alpha-S1-casein OS=Homo sapiens GN=CSN1S1 PE=2 SV=1	1	7	1	1	6	5	4	6	6	5	5	6	5	5	6	5	5	4	5	5	7	6	4	4	5	6	5	4	5	7	5	4	0	1	0	0	0	0
G3V3D1;E7EMS2;G3V3E8;P61916;J3KMY5;B4DQV7;G3V2V8;H0YIZ1	G3V3D1	3;3;3;3;3;3;3;2	3;3;3;3;3;3;3;2	3;3;3;3;3;3;3;2	Epididymal secretory protein E1	NPC2	transporter-cholesterol		secreted	ER	>tr|G3V3D1|G3V3D1_HUMAN Epididymal secretory protein E1 (Fragment) OS=Homo sapiens GN=NPC2 PE=2 SV=1;>tr|E7EMS2|E7EMS2_HUMAN Epididymal secretory protein E1 OS=Homo sapiens GN=NPC2 PE=2 SV=1;>tr|G3V3E8|G3V3E8_HUMAN Epididymal secretory protein E1 OS=Homo s	8	3	3	3	1	3	1	0	2	3	2	3	3	3	3	3	3	2	3	3	3	3	3	3	2	3	3	3	3	3	3	3	1	3	1	0	2	3
P00450;E9PFZ2;H7C5R1	P00450	6;6;6	6;6;6	6;6;6	Ceruloplasmin	CP	transport-ion		secreted		>sp|P00450|CERU_HUMAN Ceruloplasmin OS=Homo sapiens GN=CP PE=1 SV=1;>tr|E9PFZ2|E9PFZ2_HUMAN Ceruloplasmin OS=Homo sapiens GN=CP PE=2 SV=1;>tr|H7C5R1|H7C5R1_HUMAN Ceruloplasmin (Fragment) OS=Homo sapiens GN=CP PE=2 SV=1	3	6	6	6	2	4	1	1	3	3	3	5	4	5	3	3	4	1	3	3	5	4	4	3	3	4	4	3	4	3	4	4	2	4	1	1	3	3
P20061	P20061	3	3	3	Transcobalamin-1	TCN1	transport-ion		secreted		>sp|P20061|TCO1_HUMAN Transcobalamin-1 OS=Homo sapiens GN=TCN1 PE=1 SV=2	1	3	3	3	0	1	1	0	1	1	2	1	2	1	2	2	0	1	2	0	1	1	0	0	2	1	2	3	2	2	3	2	0	1	1	0	1	1
P02787;J3KN47;H7C5E8;C9JVG0;F8WCI6;F8WEK9;C9JB55	P02787	26;21;7;4;3;3;3	26;21;7;4;3;3;3	26;21;7;4;3;3;3	Serotransferrin	TF	transport-iron		secreted		>sp|P02787|TRFE_HUMAN Serotransferrin OS=Homo sapiens GN=TF PE=1 SV=3;>tr|J3KN47|J3KN47_HUMAN Serotransferrin OS=Homo sapiens GN=TF PE=2 SV=1	7	26	26	26	6	16	11	9	6	9	5	17	13	12	11	8	6	4	13	9	15	15	11	10	8	15	18	14	13	9	10	11	6	16	11	9	6	9
P02647;F8W696	P02647	10;8	10;8	10;8	Apolipoprotein A-I;Truncated apolipoprotein A-I	APOA1	transport-lipid		secreted		>sp|P02647|APOA1_HUMAN Apolipoprotein A-I OS=Homo sapiens GN=APOA1 PE=1 SV=1;>tr|F8W696|F8W696_HUMAN Truncated apolipoprotein A-I OS=Homo sapiens GN=APOA1 PE=2 SV=1	2	10	10	10	4	5	3	4	3	4	1	2	3	4	4	4	4	1	3	4	5	5	3	5	3	6	4	7	4	4	4	5	4	5	3	4	3	4
P06727	P06727	7	7	7	Apolipoprotein A-IV	APOA4	transport-lipid		secreted		>sp|P06727|APOA4_HUMAN Apolipoprotein A-IV OS=Homo sapiens GN=APOA4 PE=1 SV=3	1	7	7	7	0	0	0	0	0	0	0	0	1	1	3	0	0	0	1	4	2	2	1	1	1	1	3	3	2	2	1	4	0	0	0	0	0	0
P02652	P02652	2	2	2	Apolipoprotein A-II;Truncated apolipoprotein A-II	APOA2	transport-lipid		secreted		>sp|P02652|APOA2_HUMAN Apolipoprotein A-II OS=Homo sapiens GN=APOA2 PE=1 SV=1	1	2	2	2	1	2	1	2	2	2	2	2	2	1	2	2	2	1	2	2	2	2	2	1	2	2	2	2	2	2	2	2	1	2	1	2	2	2
A6PVW9;Q13228;H0Y532;A6PVX1;F8WCR4;F2Z2W8;C9JVL0	Q13228	6;6;3;3;3;3;2	6;6;3;3;3;3;2	6;6;3;3;3;3;2	Selenium-binding protein 1	SELENBP1	transport-protein		cytoplasm	membrane	>tr|A6PVW9|A6PVW9_HUMAN Selenium-binding protein 1 OS=Homo sapiens GN=SELENBP1 PE=2 SV=2;>sp|Q13228|SBP1_HUMAN Selenium-binding protein 1 OS=Homo sapiens GN=SELENBP1 PE=1 SV=2;>tr|H0Y532|H0Y532_HUMAN Selenium-binding protein 1 (Fragment) OS=Homo sapiens GN	7	6	6	6	0	4	2	2	0	3	3	3	3	3	2	2	2	2	3	5	2	2	2	3	2	4	6	4	4	3	4	3	0	4	2	2	0	3
E7EU23;P50395;Q5SX87;Q5SX91;P31150;Q5SX86;Q5SX90;G5E9U5	P50395	6;6;3;3;2;1;1;1	6;6;3;3;2;1;1;1	6;6;3;3;2;1;1;1	Rab GDP dissociation inhibitor beta	GDI2	Transport-protein		cytoplasm	membrane	>tr|E7EU23|E7EU23_HUMAN Rab GDP dissociation inhibitor beta OS=Homo sapiens GN=GDI2 PE=2 SV=1;>sp|P50395|GDIB_HUMAN Rab GDP dissociation inhibitor beta OS=Homo sapiens GN=GDI2 PE=1 SV=2;>tr|Q5SX87|Q5SX87_HUMAN Rab GDP dissociation inhibitor beta (Fragment)	8	6	6	6	2	3	1	1	2	1	1	3	0	1	0	1	1	1	1	2	2	2	1	1	2	1	5	1	3	2	1	3	2	3	1	1	2	1
P19652	P19652	2	2	2	Alpha-1-acid glycoprotein 2	ORM2	Transport-protein		secreted		>sp|P19652|A1AG2_HUMAN Alpha-1-acid glycoprotein 2 OS=Homo sapiens GN=ORM2 PE=1 SV=2	1	2	2	2	1	2	0	2	2	1	1	2	1	2	1	2	0	0	1	1	2	2	2	0	2	2	2	2	2	1	1	1	1	2	0	2	2	1
D6REA1;Q9H173;D6RIU8;D6RAI3;D6RBP7;D6RG16;D6R940	Q9H173	2;2;1;1;1;1;1	2;2;1;1;1;1;1	2;2;1;1;1;1;1	Nucleotide exchange factor SIL1	SIL1	Transport-protein		ER		>tr|D6REA1|D6REA1_HUMAN Nucleotide exchange factor SIL1 OS=Homo sapiens GN=SIL1 PE=2 SV=1;>sp|Q9H173|SIL1_HUMAN Nucleotide exchange factor SIL1 OS=Homo sapiens GN=SIL1 PE=1 SV=1;>tr|D6RIU8|D6RIU8_HUMAN Nucleotide exchange factor SIL1 (Fragment) OS=Homo sap	7	2	2	2	0	1	0	0	0	0	0	1	0	1	1	0	0	0	1	1	1	1	1	0	1	2	2	1	0	1	1	1	0	1	0	0	0	0
Q9NP72;Q5W0J0	Q9NP72	2;1	2;1	2;1	Ras-related protein Rab-18	RAB18	Transport-protein		Cell membrane	membrane	>sp|Q9NP72|RAB18_HUMAN Ras-related protein Rab-18 OS=Homo sapiens GN=RAB18 PE=1 SV=1;>tr|Q5W0J0|Q5W0J0_HUMAN Ras-related protein Rab-18 OS=Homo sapiens GN=RAB18 PE=2 SV=1	2	2	2	2	0	1	0	2	0	0	0	0	1	2	0	0	0	0	0	1	1	1	0	1	0	1	1	1	1	1	0	1	0	1	0	2	0	0
P43652	P43652	2	2	2	Afamin	AFM	transport-vitamin E		secreted		>sp|P43652|AFAM_HUMAN Afamin OS=Homo sapiens GN=AFM PE=1 SV=1	1	2	2	2	0	0	0	0	0	0	0	1	1	0	0	1	0	1	1	2	0	1	1	1	1	1	1	1	1	1	1	1	0	0	0	0	0	0
C9JC84;P02679;C9JEU5;C9JU00;C9JPQ9	P02679	3;3;3;1;1	3;3;3;1;1	3;3;3;1;1	Fibrinogen gamma chain	FGG	blood coagulation		secreted		>tr|C9JC84|C9JC84_HUMAN Fibrinogen gamma chain OS=Homo sapiens GN=FGG PE=2 SV=1;>sp|P02679|FIBG_HUMAN Fibrinogen gamma chain OS=Homo sapiens GN=FGG PE=1 SV=3;>tr|C9JEU5|C9JEU5_HUMAN Fibrinogen gamma chain OS=Homo sapiens GN=FGG PE=2 SV=1	5	3	3	3	2	1	1	0	0	1	1	1	0	0	2	1	0	1	1	0	0	1	0	0	1	1	1	0	1	0	0	0	2	1	1	0	0	1
P26038	P26038	4	3	3	Moesin	MSN	cell		Cell membrane	cytoplasm	>sp|P26038|MOES_HUMAN Moesin OS=Homo sapiens GN=MSN PE=1 SV=3	1	4	3	3	0	3	0	1	0	0	1	1	1	1	1	1	2	0	3	0	0	1	1	1	1	1	2	1	1	1	2	0	0	2	0	0	0	0
Q9H4G4;Q5VZR0	Q9H4G4	2;2	2;2	2;2	Golgi-associated plant pathogenesis-related protein 1	GLIPR2	cell		golgi apparatus	membrane	>sp|Q9H4G4|GAPR1_HUMAN Golgi-associated plant pathogenesis-related protein 1 OS=Homo sapiens GN=GLIPR2 PE=1 SV=3;>tr|Q5VZR0|Q5VZR0_HUMAN Golgi-associated plant pathogenesis-related protein 1 OS=Homo sapiens GN=GLIPR2 PE=2 SV=1	2	2	2	2	1	0	0	1	0	1	1	1	0	1	1	1	1	0	0	2	1	1	0	1	0	2	1	1	0	1	1	0	1	0	0	1	0	1
Q9BYQ4;B5MDD6;Q9BYQ0;I3NI30;Q9BYP9;A8MXZ3;A8MTY7;Q9BYQ3;Q9BYQ2	Q9BYQ4	2;2;2;2;2;1;1;1;1	2;2;2;2;2;1;1;1;1	2;2;2;2;2;1;1;1;1	Keratin-associated protein 9-2;Keratin-associated protein 9-8;Keratin-associated protein 9-9;Keratin-associated protein 9-1;Keratin-associated protein 9-7;Keratin-associated protein 9-3;Keratin-associated protein 9-4	KRTAP9-2	Cell		secreted		>sp|Q9BYQ4|KRA92_HUMAN Keratin-associated protein 9-2 OS=Homo sapiens GN=KRTAP9-2 PE=2 SV=2;>tr|B5MDD6|B5MDD6_HUMAN Keratin-associated protein 9-9 OS=Homo sapiens GN=KRTAP9-9 PE=4 SV=1;>sp|Q9BYQ0|KRA98_HUMAN Keratin-associated protein 9-8 OS=Homo sapiens G	9	2	2	2	0	0	0	0	0	0	0	0	0	0	0	0	0	0	0	0	1	2	0	1	0	1	1	1	0	1	1	0	0	0	0	0	0	0
D6RCQ1;D6REM9	D6RCQ1	2;2	2;2	2;2		RUFY3	Cell		Cell membrane		>tr|D6RCQ1|D6RCQ1_HUMAN Protein RUFY3 (Fragment) OS=Homo sapiens GN=RUFY3 PE=2 SV=1;>tr|D6REM9|D6REM9_HUMAN Protein RUFY3 (Fragment) OS=Homo sapiens GN=RUFY3 PE=2 SV=1	2	2	2	2	0	0	0	0	0	0	0	0	0	0	0	0	0	0	0	0	0	0	0	0	1	0	0	0	0	1	1	0	0	0	0	0	0	0
Q08345;A2ABM8;Q6ZNR9;E7EPH4;E7EQ30;A2ABL2;E7EUP7;E7EPN2;E7ETI3;E7ERI6;A2ABL0;E7ESR9;E7ERN0;E7EVW6;E7EUD5;E7ETX3;E7ES06;E7EVT1;E7EN94;E7ENJ2;E7EXB0;E7EX99;E7EQ23	Q08345	2;1;1;1;1;1;1;1;1;1;1;1;1;1;1;1;1;1;1;1;1;1;1	2;1;1;1;1;1;1;1;1;1;1;1;1;1;1;1;1;1;1;1;1;1;1	2;1;1;1;1;1;1;1;1;1;1;1;1;1;1;1;1;1;1;1;1;1;1	Epithelial discoidin domain-containing receptor 1	DDR1	Cell		Cell membrane	membrane	>sp|Q08345|DDR1_HUMAN Epithelial discoidin domain-containing receptor 1 OS=Homo sapiens GN=DDR1 PE=1 SV=1;>tr|A2ABM8|A2ABM8_HUMAN Epithelial discoidin domain-containing receptor 1 (Fragment) OS=Homo sapiens GN=DDR1 PE=2 SV=1;>tr|Q6ZNR9|Q6ZNR9_HUMAN Epithel	23	2	2	2	0	0	0	0	0	0	0	1	1	1	1	1	0	0	1	0	0	1	0	0	1	0	1	0	1	0	1	0	0	0	0	0	0	0
Q93008	Q93008	2	2	2	Probable ubiquitin carboxyl-terminal hydrolase FAF-X	USP9X	Cell		Cytoplasm		>sp|Q93008|USP9X_HUMAN Probable ubiquitin carboxyl-terminal hydrolase FAF-X OS=Homo sapiens GN=USP9X PE=1 SV=3	1	2	2	2	0	0	0	0	1	0	0	0	0	0	0	0	0	0	0	0	0	0	0	0	0	1	0	1	1	0	0	0	0	0	0	0	1	0
O43707;F5GXS2;H7C144	O43707	2;2;2	2;2;2	2;2;2	Alpha-actinin-4	ACTN4	Cell		Nucleus	Cytoplasm	>sp|O43707|ACTN4_HUMAN Alpha-actinin-4 OS=Homo sapiens GN=ACTN4 PE=1 SV=2;>tr|F5GXS2|F5GXS2_HUMAN Alpha-actinin-4 OS=Homo sapiens GN=ACTN4 PE=2 SV=1;>tr|H7C144|H7C144_HUMAN Alpha-actinin-4 (Fragment) OS=Homo sapiens GN=ACTN4 PE=2 SV=1	3	2	2	2	0	0	0	0	0	1	0	1	0	1	1	1	1	0	0	0	0	0	0	0	0	0	1	0	0	0	0	0	0	0	0	0	0	1
P27105;B4E2V5	P27105	2;2	2;2	2;2	Erythrocyte band 7 integral membrane protein	STOM	cell		Cell membrane	membrane	>sp|P27105|STOM_HUMAN Erythrocyte band 7 integral membrane protein OS=Homo sapiens GN=STOM PE=1 SV=3;>tr|B4E2V5|B4E2V5_HUMAN Erythrocyte band 7 integral membrane protein OS=Homo sapiens GN=STOM PE=2 SV=1	2	2	2	2	0	0	0	1	0	0	0	0	0	0	0	0	0	0	0	0	0	0	0	0	0	1	0	0	0	0	0	0	0	0	0	1	0	0
P11279;B4DWL3	P11279	2;2	2;2	2;2	Lysosome-associated membrane glycoprotein 1	LAMP1	Cell		Cytoplasm	membrane	>sp|P11279|LAMP1_HUMAN Lysosome-associated membrane glycoprotein 1 OS=Homo sapiens GN=LAMP1 PE=1 SV=3;>tr|B4DWL3|B4DWL3_HUMAN Lysosome-associated membrane glycoprotein 1 OS=Homo sapiens GN=LAMP1 PE=2 SV=1	2	2	2	2	0	2	0	0	0	0	0	0	0	0	0	0	0	0	0	0	0	0	0	0	0	0	0	0	0	0	0	0	0	2	0	0	0	0
Q12805;B4DW75	Q12805	2;2	2;2	2;2	EGF-containing fibulin-like extracellular matrix protein 1	EFEMP1	Cell	signaling	secreted		>sp|Q12805|FBLN3_HUMAN EGF-containing fibulin-like extracellular matrix protein 1 OS=Homo sapiens GN=EFEMP1 PE=1 SV=2;>tr|B4DW75|B4DW75_HUMAN EGF-containing fibulin-like extracellular matrix protein 1 OS=Homo sapiens GN=EFEMP1 PE=2 SV=1	2	2	2	2	0	0	0	0	0	0	0	0	0	1	0	0	0	0	1	0	0	1	0	1	0	0	0	0	0	0	0	0	0	0	0	0	0	0
Q14204	Q14204	3	3	3	Cytoplasmic dynein 1 heavy chain 1	DYNC1H1	Cell		Cytoplasm		>sp|Q14204|DYHC1_HUMAN Cytoplasmic dynein 1 heavy chain 1 OS=Homo sapiens GN=DYNC1H1 PE=1 SV=5	1	3	3	3	0	0	0	0	0	0	0	0	1	0	0	0	0	1	0	0	0	2	0	0	0	0	0	0	0	0	0	0	0	0	0	0	0	0
P49454	P49454	2	2	2	Centromere protein F	CENPF	Cell differentiation		Cytoplasm	nucleus	>sp|P49454|CENPF_HUMAN Centromere protein F OS=Homo sapiens GN=CENPF PE=1 SV=2	1	2	2	2	0	0	0	0	0	0	0	0	0	0	0	1	0	0	0	0	0	0	0	0	0	0	0	0	1	0	0	0	0	0	0	0	0	0
P14550;Q5T621	P14550	3;1	3;1	3;1	Alcohol dehydrogenase [NADP(+)]	AKR1A1	enzyme		membrane	cytoplasm	>sp|P14550|AK1A1_HUMAN Alcohol dehydrogenase [NADP(+)] OS=Homo sapiens GN=AKR1A1 PE=1 SV=3	2	3	3	3	0	0	0	1	0	1	1	1	0	1	0	0	0	0	0	1	0	0	0	0	0	0	2	2	1	0	1	0	0	0	0	1	0	1
P18669;P15259	P18669	3;2	3;2	3;2	Phosphoglycerate mutase 1;Phosphoglycerate mutase 2	PGAM1	Enzyme		Cytoplasm	secreted	>sp|P18669|PGAM1_HUMAN Phosphoglycerate mutase 1 OS=Homo sapiens GN=PGAM1 PE=1 SV=2;>sp|P15259|PGAM2_HUMAN Phosphoglycerate mutase 2 OS=Homo sapiens GN=PGAM2 PE=1 SV=3	2	3	3	3	0	2	0	0	0	0	0	0	0	0	0	0	0	0	0	0	0	0	0	0	0	0	0	0	0	0	1	0	0	2	0	0	0	0
O43314;D6RBU4;H0Y9M0	O43314	2;2;1	2;2;1	2;2;1	Inositol hexakisphosphate and diphosphoinositol-pentakisphosphate kinase 2	PPIP5K2	Enzyme		Cytoplasm		>sp|O43314|VIP2_HUMAN Inositol hexakisphosphate and diphosphoinositol-pentakisphosphate kinase 2 OS=Homo sapiens GN=PPIP5K2 PE=1 SV=3;>tr|D6RBU4|D6RBU4_HUMAN Inositol hexakisphosphate and diphosphoinositol-pentakisphosphate kinase 2 (Fragment) OS=Homo sapi	3	2	2	2	1	0	0	0	0	0	0	0	0	0	0	0	0	0	0	0	0	0	0	0	0	0	0	0	0	1	0	0	1	0	0	0	0	0
Q32Q12;J3KPD9;P15531;P22392;E7ERL0;O60361;E5RHP0;F6XY72;C9K028	Q32Q12	2;2;2;2;2;1;1;1;1	2;2;2;2;2;1;1;1;1	2;2;2;2;2;1;1;1;1	Nucleoside diphosphate kinase;Nucleoside diphosphate kinase A;Nucleoside diphosphate kinase B;Putative nucleoside diphosphate kinase	NME1	enzyme		cytoplasm		>tr|Q32Q12|Q32Q12_HUMAN Nucleoside diphosphate kinase OS=Homo sapiens GN=NME1-NME2 PE=2 SV=1;>tr|J3KPD9|J3KPD9_HUMAN Nucleoside diphosphate kinase B OS=Homo sapiens GN=NME2 PE=2 SV=1;>sp|P15531|NDKA_HUMAN Nucleoside diphosphate kinase A OS=Homo sapiens GN=	9	2	2	2	0	2	0	0	1	1	1	1	0	0	1	1	1	0	1	1	0	1	0	1	0	0	1	1	0	0	0	0	0	2	0	0	1	1
Q7L8L6	Q7L8L6	2	2	2	FAST kinase domain-containing protein 5	FASTKD5	Enzyme		Mitochondrion		>sp|Q7L8L6|FAKD5_HUMAN FAST kinase domain-containing protein 5 OS=Homo sapiens GN=FASTKD5 PE=1 SV=1	1	2	2	2	0	0	1	0	0	0	0	1	0	0	0	1	1	0	2	2	1	1	1	0	1	2	0	1	0	0	0	0	0	0	1	0	0	0
Q9HC38;B7Z403;I3L3Q4	Q9HC38	2;2;2	2;2;2	2;2;2	Glyoxalase domain-containing protein 4	GLOD4	Enzyme		Mitochondrion		>sp|Q9HC38|GLOD4_HUMAN Glyoxalase domain-containing protein 4 OS=Homo sapiens GN=GLOD4 PE=1 SV=1;>tr|B7Z403|B7Z403_HUMAN Glyoxalase domain-containing protein 4 OS=Homo sapiens GN=GLOD4 PE=2 SV=1;>tr|I3L3Q4|I3L3Q4_HUMAN Glyoxalase domain-containing protein	3	2	2	2	0	0	0	0	0	0	0	0	1	0	0	0	0	0	0	0	0	0	0	0	0	0	2	0	0	0	0	0	0	0	0	0	0	0
Q9Y5Y6	Q9Y5Y6	2	2	2	Suppressor of tumorigenicity 14 protein	ST14	enzyme		membrane		>sp|Q9Y5Y6|ST14_HUMAN Suppressor of tumorigenicity 14 protein OS=Homo sapiens GN=ST14 PE=1 SV=2	1	2	2	2	0	0	0	0	0	0	1	0	0	0	0	0	0	0	1	0	0	0	0	0	0	0	1	0	0	0	0	0	0	0	0	0	0	0
H0Y4E8;J3KPC8;Q9Y2K2;H0Y494;A1A5A8;A1A5A9	Q9Y2K2	2;2;2;2;2;2	2;2;2;2;2;2	2;2;2;2;2;2	Serine/threonine-protein kinase SIK3	SIK3	Enzyme		Cytoplasm		>tr|H0Y4E8|H0Y4E8_HUMAN Serine/threonine-protein kinase SIK3 (Fragment) OS=Homo sapiens GN=SIK3 PE=4 SV=1;>tr|J3KPC8|J3KPC8_HUMAN Serine/threonine-protein kinase SIK3 OS=Homo sapiens GN=SIK3 PE=2 SV=1;>sp|Q9Y2K2|SIK3_HUMAN Serine/threonine-protein kinase S	6	2	2	2	0	0	0	0	0	0	0	1	0	0	0	0	0	0	0	0	0	0	0	0	1	0	0	0	0	0	0	0	0	0	0	0	0	0
P49419;F8VS02;H0YHM6	P49419	2;1;1	2;1;1	2;1;1	Alpha-aminoadipic semialdehyde dehydrogenase	ALDH7A1	Enzyme		Cytoplasm	mitochondrion	>sp|P49419|AL7A1_HUMAN Alpha-aminoadipic semialdehyde dehydrogenase OS=Homo sapiens GN=ALDH7A1 PE=1 SV=5;>tr|F8VS02|F8VS02_HUMAN Alpha-aminoadipic semialdehyde dehydrogenase OS=Homo sapiens GN=ALDH7A1 PE=2 SV=1;>tr|H0YHM6|H0YHM6_HUMAN Alpha-aminoadipic sem	3	2	2	2	0	1	0	0	0	0	0	0	0	0	0	0	0	0	0	1	0	0	0	0	0	0	0	0	0	0	0	0	0	1	0	0	0	0
P04040	P04040	2	2	2	Catalase	CAT	Enzyme		golgi apparatus	ER	>sp|P04040|CATA_HUMAN Catalase OS=Homo sapiens GN=CAT PE=1 SV=3	1	2	2	2	0	2	0	0	0	0	0	0	0	0	0	0	0	0	0	0	0	0	0	0	0	0	0	0	0	0	0	0	0	2	0	0	0	0
O00584;D6RHI9;D6REQ6;H0YAE9	O00584	2;2;2;2	2;2;2;2	2;2;2;2	Ribonuclease T2	RNASET2	enzyme		Lysosome	ER	>sp|O00584|RNT2_HUMAN Ribonuclease T2 OS=Homo sapiens GN=RNASET2 PE=1 SV=2;>tr|D6RHI9|D6RHI9_HUMAN Ribonuclease T2 (Fragment) OS=Homo sapiens GN=RNASET2 PE=2 SV=1;>tr|D6REQ6|D6REQ6_HUMAN Ribonuclease T2 OS=Homo sapiens GN=RNASET2 PE=2 SV=1;>tr|H0YAE9|H0YAE	4	2	2	2	0	0	0	0	0	0	0	2	1	0	0	0	0	0	1	0	0	0	0	0	0	1	0	0	0	1	1	0	0	0	0	0	0	0
P14618;H3BTN5;P30613;Q504U3;H3BQ34;H3BTJ2;H3BUW1;H3BT25;H3BU13	P14618	2;2;1;1;1;1;1;1;1	2;2;1;1;1;1;1;1;1	2;2;1;1;1;1;1;1;1	Pyruvate kinase isozymes M1/M2;Pyruvate kinase;Pyruvate kinase isozymes R/L	PKM2	enzyme-glycolysis		cytoplasm	nucleus		9	2	2	2	1	2	1	0	1	0	0	0	1	0	0	0	0	0	0	0	0	0	1	1	1	1	0	1	1	0	0	0	1	2	1	0	1	0
P53396;B4E3P0;K7EIE7	P53396	2;2;1	2;2;1	2;2;1	ATP-citrate synthase	ACLY	Enzyme-Lipid		Cytoplasm	mitochondrion	>sp|P53396|ACLY_HUMAN ATP-citrate synthase OS=Homo sapiens GN=ACLY PE=1 SV=3;>tr|B4E3P0|B4E3P0_HUMAN ATP-citrate synthase OS=Homo sapiens GN=ACLY PE=2 SV=1;>tr|K7EIE7|K7EIE7_HUMAN ATP-citrate synthase (Fragment) OS=Homo sapiens GN=ACLY PE=2 SV=1	3	2	2	2	0	2	0	0	0	0	0	0	0	0	0	0	0	0	0	0	0	0	0	0	0	0	0	0	0	0	0	0	0	2	0	0	0	0
Q15782;H0YE91;H0YEJ1;E9PR52;E9PIX1;E9PP75;E9PPX4;E9PII8;E9PRL9	Q15782	3;3;2;1;1;1;1;1;1	3;3;2;1;1;1;1;1;1	3;3;2;1;1;1;1;1;1	Chitinase-3-like protein 2	CHI3L2	immunity		secreted		>sp|Q15782|CH3L2_HUMAN Chitinase-3-like protein 2 OS=Homo sapiens GN=CHI3L2 PE=1 SV=1;>tr|H0YE91|H0YE91_HUMAN Chitinase-3-like protein 2 (Fragment) OS=Homo sapiens GN=CHI3L2 PE=2 SV=1;>tr|H0YEJ1|H0YEJ1_HUMAN Chitinase-3-like protein 2 (Fragment) OS=Homo sa	9	3	3	3	0	1	0	0	0	0	0	1	0	0	0	0	0	0	0	0	0	1	0	0	1	1	3	0	1	0	0	0	0	1	0	0	0	0
P28799;K7EKL3;K7EQ05;K7EMR1	P28799	2;2;1;1	2;2;1;1	2;2;1;1	Granulins;Acrogranin;Paragranulin;Granulin-1;Granulin-2;Granulin-3;Granulin-4;Granulin-5;Granulin-6;Granulin-7	GRN	immunity		secreted		>sp|P28799|GRN_HUMAN Granulins OS=Homo sapiens GN=GRN PE=1 SV=2;>tr|K7EKL3|K7EKL3_HUMAN Paragranulin (Fragment) OS=Homo sapiens GN=GRN PE=4 SV=1;>tr|K7EQ05|K7EQ05_HUMAN Paragranulin OS=Homo sapiens GN=GRN PE=2 SV=1;>tr|K7EMR1|K7EMR1_HUMAN Paragranulin (Fra	4	2	2	2	0	1	0	0	0	0	1	1	0	0	0	1	1	1	0	0	0	1	0	0	0	0	1	0	0	0	0	0	0	1	0	0	0	0
Q8NBJ4;C9JYM4;F8WAT9	Q8NBJ4	2;1;1	2;1;1	2;1;1	Golgi membrane protein 1	GOLM1	immunity		golgi apparatus	membrane	>sp|Q8NBJ4|GOLM1_HUMAN Golgi membrane protein 1 OS=Homo sapiens GN=GOLM1 PE=1 SV=1;>tr|C9JYM4|C9JYM4_HUMAN Golgi membrane protein 1 (Fragment) OS=Homo sapiens GN=GOLM1 PE=2 SV=1;>tr|F8WAT9|F8WAT9_HUMAN Golgi membrane protein 1 OS=Homo sapiens GN=GOLM1 PE=4	3	2	2	2	0	0	0	0	0	1	0	0	0	0	0	0	0	0	0	0	0	0	0	0	0	0	1	0	0	0	0	0	0	0	0	0	0	1
P04003	P04003	4	4	4	C4b-binding protein alpha chain	C4BPA	immunity		secreted		>sp|P04003|C4BPA_HUMAN C4b-binding protein alpha chain OS=Homo sapiens GN=C4BPA PE=1 SV=2	1	4	4	4	4	0	0	0	0	0	0	0	0	0	0	1	0	0	0	0	1	1	0	0	0	2	0	0	0	0	0	0	4	0	0	0	0	0
E9PBJ0;Q9HC84	Q9HC84	2;2	2;2	2;2	Mucin-5B	MUC5B	immunity	cell adhesion	secreted		>tr|E9PBJ0|E9PBJ0_HUMAN Mucin-5B OS=Homo sapiens GN=MUC5B PE=2 SV=1;>sp|Q9HC84|MUC5B_HUMAN Mucin-5B OS=Homo sapiens GN=MUC5B PE=1 SV=3	2	2	2	2	0	0	0	0	0	0	0	0	0	0	0	0	0	0	0	0	0	0	0	0	0	2	0	0	0	0	0	0	0	0	0	0	0	0
P21399;Q9HBB2;O00408;F6W5Z0;E9PEF1;Q6ZMR1;Q5VZA6;F5H3Z7;F5H143;F5H2R8	P21399	3;3;1;1;1;1;1;1;1;1	3;3;1;1;1;1;1;1;1;1	3;3;1;1;1;1;1;1;1;1	Cytoplasmic aconitate hydratase	ACO1	other		cytoplasm		>sp|P21399|ACOC_HUMAN Cytoplasmic aconitate hydratase OS=Homo sapiens GN=ACO1 PE=1 SV=3;>tr|Q9HBB2|Q9HBB2_HUMAN Cytoplasmic aconitate hydratase OS=Homo sapiens GN=IRP1 PE=2 SV=1	10	3	3	3	0	2	0	0	0	0	0	0	0	0	0	0	0	0	0	0	0	2	0	0	0	0	0	0	0	0	1	0	0	2	0	0	0	0
Q14515;B4E2Z0	Q14515	2;2	2;2	2;2	SPARC-like protein 1	SPARCL1	other-calcium binding		secreted		>sp|Q14515|SPRL1_HUMAN SPARC-like protein 1 OS=Homo sapiens GN=SPARCL1 PE=1 SV=2;>tr|B4E2Z0|B4E2Z0_HUMAN SPARC-like protein 1 OS=Homo sapiens GN=SPARCL1 PE=2 SV=1	2	2	2	2	1	1	0	0	0	0	0	0	0	0	0	0	0	0	0	0	0	0	0	0	0	0	0	0	0	0	0	0	1	1	0	0	0	0
Q9BRK5;G3V1E2;H0Y3T6	Q9BRK5	2;2;2	2;2;2	2;2;2	45 kDa calcium-binding protein	SDF4	other-exocytosis		cytoplasm	golgi apparatus	>sp|Q9BRK5|CAB45_HUMAN 45 kDa calcium-binding protein OS=Homo sapiens GN=SDF4 PE=1 SV=1;>tr|G3V1E2|G3V1E2_HUMAN 45 kDa calcium-binding protein OS=Homo sapiens GN=SDF4 PE=2 SV=1;>tr|H0Y3T6|H0Y3T6_HUMAN 45 kDa calcium-binding protein (Fragment) OS=Homo sapie	3	2	2	2	0	1	0	0	0	0	0	0	0	0	0	0	0	0	1	1	0	0	0	0	0	0	1	0	0	0	1	0	0	1	0	0	0	0
Q9UKX3	Q9UKX3	2	2	2	Myosin-13	MYH13	Other-Muscle protein		Cytoplasm		>sp|Q9UKX3|MYH13_HUMAN Myosin-13 OS=Homo sapiens GN=MYH13 PE=1 SV=2	1	2	2	2	0	0	1	0	0	0	1	0	0	0	0	0	0	0	0	0	0	0	0	0	0	0	0	0	0	0	0	0	0	0	1	0	0	0
P13489;H0YCR7;E9PIM9;E9PLZ3;E9PMJ3;E9PIK5;E9PMN0;E9PMA9	P13489	2;1;1;1;1;1;1;1	2;1;1;1;1;1;1;1	2;1;1;1;1;1;1;1	Ribonuclease inhibitor	RNH1	Protease inhibitor		Cytoplasm		>sp|P13489|RINI_HUMAN Ribonuclease inhibitor OS=Homo sapiens GN=RNH1 PE=1 SV=2;>tr|H0YCR7|H0YCR7_HUMAN Ribonuclease inhibitor (Fragment) OS=Homo sapiens GN=RNH1 PE=2 SV=1;>tr|E9PIM9|E9PIM9_HUMAN Ribonuclease inhibitor (Fragment) OS=Homo sapiens GN=RNH1 PE=	8	2	2	2	0	1	0	0	0	0	0	0	0	0	0	0	0	0	0	0	0	0	0	0	0	0	2	0	0	0	0	0	0	1	0	0	0	0
C9JCR8;Q9Y6Q9	C9JCR8	2;1	2;1	2;1	Nuclear receptor coactivator 3	NCOA3	Protein synthesis		nucleus		>tr|C9JCR8|C9JCR8_HUMAN Nuclear receptor coactivator 3 OS=Homo sapiens GN=NCOA3 PE=2 SV=1;>sp|Q9Y6Q9|NCOA3_HUMAN Nuclear receptor coactivator 3 OS=Homo sapiens GN=NCOA3 PE=1 SV=1	2	2	2	2	0	0	0	0	0	0	0	0	0	0	0	0	1	0	0	0	0	0	0	0	1	0	0	0	0	0	0	0	0	0	0	0	0	0
F2Z2T2;P23025	F2Z2T2	2;1	2;1	2;1	DNA repair protein complementing XP-A cells	XPA	Protein synthesis		nucleus		>tr|F2Z2T2|F2Z2T2_HUMAN DNA repair protein-complementing XP-A cells OS=Homo sapiens GN=XPA PE=2 SV=1;>sp|P23025|XPA_HUMAN DNA repair protein complementing XP-A cells OS=Homo sapiens GN=XPA PE=1 SV=1	2	2	2	2	0	0	0	0	0	0	0	0	0	0	0	0	1	0	0	0	0	0	1	0	0	0	0	0	0	0	0	0	0	0	0	0	0	0
Q9Y4L1;E9PL22;E9PJ21;B7Z909	Q9Y4L1	2;2;1;1	2;2;1;1	2;2;1;1	Hypoxia up-regulated protein 1	HYOU1	Protein synthesis		ER		>sp|Q9Y4L1|HYOU1_HUMAN Hypoxia up-regulated protein 1 OS=Homo sapiens GN=HYOU1 PE=1 SV=1;>tr|E9PL22|E9PL22_HUMAN Hypoxia up-regulated protein 1 OS=Homo sapiens GN=HYOU1 PE=2 SV=1;>tr|E9PJ21|E9PJ21_HUMAN Hypoxia up-regulated protein 1 (Fragment) OS=Homo sap	4	2	2	2	0	2	0	0	0	0	0	0	0	0	0	0	0	0	0	0	0	0	0	0	0	0	0	0	0	0	0	0	0	2	0	0	0	0
A8MUA6;Q6X4U4	Q6X4U4	2;2	2;2	2;2	Sclerostin domain-containing protein 1	SOSTDC1	signaling		secreted		>tr|A8MUA6|A8MUA6_HUMAN Sclerostin domain-containing protein 1 OS=Homo sapiens GN=SOSTDC1 PE=2 SV=1;>sp|Q6X4U4|SOSD1_HUMAN Sclerostin domain-containing protein 1 OS=Homo sapiens GN=SOSTDC1 PE=1 SV=2	2	2	2	2	2	0	0	0	0	0	0	1	0	0	0	0	0	0	0	0	0	0	0	0	0	0	0	0	0	0	1	0	2	0	0	0	0	0
B7Z831;Q9NZH0	Q9NZH0	2;2	2;2	2;2	G-protein coupled receptor family C group 5 member B	GPRC5B	signaling		Cell membrane	cytoplasmic vesicle	>tr|B7Z831|B7Z831_HUMAN G-protein-coupled receptor family C group 5 member B OS=Homo sapiens GN=GPRC5B PE=2 SV=1;>sp|Q9NZH0|GPC5B_HUMAN G-protein coupled receptor family C group 5 member B OS=Homo sapiens GN=GPRC5B PE=2 SV=2	2	2	2	2	1	0	0	0	0	0	1	0	0	0	0	0	0	0	0	1	0	0	0	0	0	2	1	0	0	0	0	0	1	0	0	0	0	0
Q04917;A2IDB2	Q04917	2;2	2;2	2;2	14-3-3 protein eta	YWHAH	signaling		cytoplasm		>sp|Q04917|1433F_HUMAN 14-3-3 protein eta OS=Homo sapiens GN=YWHAH PE=1 SV=4;>tr|A2IDB2|A2IDB2_HUMAN 14-3-3 protein eta (Fragment) OS=Homo sapiens GN=YWHAH PE=2 SV=1	2	2	2	2	0	1	0	0	0	0	0	0	0	0	0	0	0	0	0	0	0	0	0	0	0	0	1	0	0	0	0	0	0	1	0	0	0	0
B7WPL0;Q9NVN3;H0YHS3	Q9NVN3	2;2;2	2;2;2	2;2;2	Synembryn-B	RIC8B	Signalling		Cytoplasm		>tr|B7WPL0|B7WPL0_HUMAN Synembryn-B OS=Homo sapiens GN=RIC8B PE=2 SV=1;>sp|Q9NVN3|RIC8B_HUMAN Synembryn-B OS=Homo sapiens GN=RIC8B PE=1 SV=2;>tr|H0YHS3|H0YHS3_HUMAN Synembryn-B (Fragment) OS=Homo sapiens GN=RIC8B PE=4 SV=1	3	2	2	2	0	1	0	0	1	1	0	1	1	0	1	0	0	0	0	0	0	0	0	0	0	0	1	0	0	1	0	0	0	1	0	0	1	1
Q96FE7;C9JMK5	Q96FE7	2;1	2;1	2;1	Phosphoinositide-3-kinase-interacting protein 1	PIK3IP1	signalling		Cell membrane	membrane		2	2	2	2	0	0	0	0	0	0	0	0	0	0	0	0	0	0	0	0	0	1	0	0	0	1	0	0	0	0	0	0	0	0	0	0	0	0
P14625;Q58FF3;H0YIV0	P14625	6;1;1	5;1;1	5;1;1	Endoplasmin	HSP90B1	transport		ER		>sp|P14625|ENPL_HUMAN Endoplasmin OS=Homo sapiens GN=HSP90B1 PE=1 SV=1	3	6	5	5	0	6	0	1	1	5	2	2	2	2	0	0	0	0	2	1	0	1	1	0	0	1	3	3	1	1	1	0	0	5	0	1	1	4
O60664;K7EL96;K7ERZ3;K7ER39	O60664	4;4;3;2	4;4;3;2	4;4;3;2	Perilipin-3	PLIN3	transport		cytoplasm	membrane	>sp|O60664|PLIN3_HUMAN Perilipin-3 OS=Homo sapiens GN=PLIN3 PE=1 SV=3;>tr|K7EL96|K7EL96_HUMAN Perilipin-3 (Fragment) OS=Homo sapiens GN=PLIN3 PE=2 SV=1;>tr|K7ERZ3|K7ERZ3_HUMAN Perilipin-3 (Fragment) OS=Homo sapiens GN=PLIN3 PE=4 SV=1;>tr|K7ER39|K7ER39_HUMA	4	4	4	4	0	1	0	2	1	0	0	0	0	1	0	0	0	0	1	2	0	3	0	0	0	1	1	2	1	0	1	0	0	1	0	2	1	0
P51148;K7EIP6	P51148	2;1	2;1	2;1	Ras-related protein Rab-5C	RAB5C	Transport		Cell membrane	Cytoplasm	>sp|P51148|RAB5C_HUMAN Ras-related protein Rab-5C OS=Homo sapiens GN=RAB5C PE=1 SV=2;>tr|K7EIP6|K7EIP6_HUMAN Uncharacterized protein (Fragment) OS=Homo sapiens PE=2 SV=1	2	2	2	2	0	0	0	0	0	0	0	0	0	0	0	0	0	0	0	1	0	0	0	0	0	1	0	0	0	0	0	0	0	0	0	0	0	0
O00299	O00299	2	2	2	Chloride intracellular channel protein 1	CLIC1	transport-ion		nucleus	cell membrane	>sp|O00299|CLIC1_HUMAN Chloride intracellular channel protein 1 OS=Homo sapiens GN=CLIC1 PE=1 SV=4	1	2	2	2	0	2	0	0	0	1	0	1	1	1	0	1	0	1	0	0	1	1	1	1	1	1	1	1	1	1	1	0	0	2	0	0	0	1
P02649;H0Y7L5;E7ERP7;E9PEV4	P02649	4;2;2;2	4;2;2;2	4;2;2;2	Apolipoprotein E	APOE	transport-lipid		secreted		>sp|P02649|APOE_HUMAN Apolipoprotein E OS=Homo sapiens GN=APOE PE=1 SV=1;>tr|H0Y7L5|H0Y7L5_HUMAN Apolipoprotein E (Fragment) OS=Homo sapiens GN=APOE PE=2 SV=2;>tr|E7ERP7|E7ERP7_HUMAN Apolipoprotein E (Fragment) OS=Homo sapiens GN=APOE PE=2 SV=1;>tr|E9PEV4|	4	4	4	4	0	0	0	0	0	0	0	0	0	0	1	0	0	0	1	2	0	0	0	0	1	1	1	0	0	1	0	0	0	0	0	0	0	0
P04114;A8MUN2	P04114	15;6	15;6	15;6	Apolipoprotein B-100;Apolipoprotein B-48	APOB	transport-lipid		cytoplasm	secreted	>sp|P04114|APOB_HUMAN Apolipoprotein B-100 OS=Homo sapiens GN=APOB PE=1 SV=2	2	15	15	15	2	0	0	0	0	0	0	0	1	1	2	0	0	0	1	2	1	2	1	0	0	11	2	0	0	0	0	0	2	0	0	0	0	0
P51149;C9J8S3;C9J4V0;C9IZZ0;C9J592;C9J4S4;C9J7D1	P51149	3;3;3;3;2;2;2	3;3;3;3;2;2;2	3;3;3;3;2;2;2	Ras-related protein Rab-7a	RAB7A	Transport-protein		membrane	lysosome	>sp|P51149|RAB7A_HUMAN Ras-related protein Rab-7a OS=Homo sapiens GN=RAB7A PE=1 SV=1;>tr|C9J8S3|C9J8S3_HUMAN Ras-related protein Rab-7a OS=Homo sapiens GN=RAB7A PE=2 SV=1;>tr|C9J4V0|C9J4V0_HUMAN Ras-related protein Rab-7a OS=Homo sapiens GN=RAB7A PE=2 SV=1	7	3	3	3	0	0	0	2	0	0	0	1	0	0	0	1	0	0	0	1	0	2	0	1	0	2	1	2	1	0	1	0	0	0	0	2	0	0
P51153	P51153	2	2	1	Ras-related protein Rab-13	RAB13	Transport-protein		Cell membrane	golgi apparatus	>sp|P51153|RAB13_HUMAN Ras-related protein Rab-13 OS=Homo sapiens GN=RAB13 PE=1 SV=1	1	2	2	1	0	0	0	0	0	0	0	0	0	0	0	0	0	0	0	0	0	1	1	0	1	1	0	0	0	0	0	0	0	0	0	0	0	0
[truncated: 417 more columns]
